# Supplementary material for: 6-Amino-8-(2-bromo­phen­yl)-1,7,8,8a-tetrahydro-3H-isothio­chromene-5,7,7-tricarbonitrile dimethyl­formamide solvate
Source: Acta Crystallogr Sect E Struct Rep Online. 2009 Oct 3;65(Pt 11):o2628. doi: 10.1107/S1600536809039105 (PMC2971116; doi:10.1107/S1600536809039105)
Supplement: Supplementary file 1 [file e-65-o2628-sup1.cif]

##############################################################################
###                                                                        ###
###        Electronic paper (Acta Crystallographica Section E)             ###
###                                                                        ###
##############################################################################
#                                                                            #
# This CIF contains the data in a paper accepted for publication in Acta     #
# Crystallographica Section E. It conforms to the requirements of Notes      #
# for Authors for Section E, and has been peer reviewed under the auspices   #
# of the IUCr Commission on Journals.                                        #
#                                                                            #
# Full details of the Crystallographic Information File format               #
# are given in the paper "The Crystallographic Information File (CIF):       #
# a New Standard Archive File for Crystallography" by S. R. Hall, F. H.      #
# Allen and I. D. Brown [Acta Cryst. (1991), A47, 655-685].                  #
#                                                                            #
# The current version of the core CIF dictionary is obtainable from          #
# ftp://ftp.iucr.org/pub/cif_core.dic. The current version number is 2.4.    #
#                                                                            #
# Software is freely available for graphical display of the structure(s) in  #
# this CIF.  For information consult the CIF home page http://www.iucr.org/  #
# cif/home.html                                                              #
#                                                                            #
# This file may be used for bona fide research purposes within the           #
# scientific community so long as proper attribution is given to the journal # 
# article from which it was obtained.                                        #
#                                                                            #
##############################################################################
                                             
data_global
_audit_creation_method     'from SHELXL97 CIF and IUCr SHELXL97-template'
_journal_date_recd_electronic     2009-09-17
_journal_date_accepted     2009-09-26
_journal_name_full     'Acta Crystallographica, Section E'
_journal_year     2009
_journal_volume     65
_journal_issue     11
_journal_page_first     o2628
_journal_page_last     o2628
_journal_paper_category     QO
_journal_coeditor_code     PV2211
_publ_contact_author_name     'Xiang-Shan Wang'
_publ_contact_author_address
;
School of Chemistry and Chemical Engineering
Xuzhou Normal University
Xuzhou Jiangsu 221116
People's Republic of China
;
_publ_contact_author_email     xswang1974@yahoo.com
_publ_contact_author_fax     ?
_publ_contact_author_phone     ?
_publ_section_title
;\
6-Amino-8-(2-bromophenyl)-1,7,8,8a-tetrahydro-3<i>H</i>-isothiochromene-\
5,7,7-tricarbonitrile dimethylformamide solvate
;
loop_
    _publ_author_name
    _publ_author_address
    'Hai-Yan Zhang'
;
Xuzhou Jinmao Chemical Limited Company
Xuzhou Jiangsu 221002
People's Republic of China
;
    'Jian-Rong Wu'
;
School of Chemistry and Chemical Engineering
Xuzhou Normal University
Xuzhou Jiangsu 221116
People's Republic of China
;
    'Xiang-Shan Wang'
;
School of Chemistry and Chemical Engineering
Xuzhou Normal University
Xuzhou Jiangsu 221116
People's Republic of China
;
data_I
_chemical_name_systematic
;
6-Amino-8-(2-bromophenyl)-1,7,8,8a-tetrahydro-3<i>H</i>-isothiochromene-
5,7,7-tricarbonitrile dimethylformamide solvate
;
_chemical_name_common     ?
_chemical_formula_moiety     'C18 H13 Br N4 S, C3 H7 N O'
_chemical_formula_sum     'C21 H20 Br N5 O S'
_chemical_formula_iupac     'C18 H13 Br N4 S, C3 H7 N O'
_chemical_formula_weight     470.39
_chemical_melting_point     ?
_chemical_melting_point_gt     530
_chemical_melting_point_lt     532
_symmetry_cell_setting     Monoclinic
_symmetry_space_group_name_H-M     'P 21/c'
_symmetry_space_group_name_Hall     '-P 2ybc'
loop_
    _symmetry_equiv_pos_as_xyz
    'x, y, z'
    '-x, y+1/2, -z+1/2'
    '-x, -y, -z'
    'x, -y-1/2, z-1/2'
_cell_length_a     14.7733(4)
_cell_length_b     9.1710(3)
_cell_length_c     15.7897(4)
_cell_angle_alpha     90.00
_cell_angle_beta     92.478(2)
_cell_angle_gamma     90.00
_cell_volume     2137.28(11)
_cell_formula_units_Z     4
_cell_measurement_reflns_used     4434
_cell_measurement_theta_min     2.57
_cell_measurement_theta_max     22.64
_cell_measurement_temperature     296(2)
_exptl_crystal_description     plate
_exptl_crystal_colour     colourless
_exptl_crystal_size_max     0.437
_exptl_crystal_size_mid     0.363
_exptl_crystal_size_min     0.048
_exptl_crystal_density_diffrn     1.462
_exptl_crystal_density_meas     ?
_exptl_crystal_density_method     'not measured'
_exptl_crystal_F_000     960
_exptl_absorpt_coefficient_mu     2.043
_exptl_absorpt_correction_type     multi-scan
_exptl_absorpt_process_details     '(SADABS; Sheldrick, 1996)'
_exptl_absorpt_correction_T_min     0.422
_exptl_absorpt_correction_T_max     0.900
_exptl_special_details
;
;
_diffrn_ambient_temperature     296(2)
_diffrn_radiation_type     MoK\a
_diffrn_radiation_wavelength     0.71073
_diffrn_radiation_source     'fine-focus sealed tube'
_diffrn_radiation_monochromator     graphite
_diffrn_measurement_device_type     'Bruker SMART CCD area-detector'
_diffrn_measurement_method     '\f and \w'
_diffrn_detector_area_resol_mean     ?
_diffrn_reflns_number     13894
_diffrn_reflns_av_R_equivalents     0.0316
_diffrn_reflns_av_sigmaI/netI     0.0385
_diffrn_reflns_theta_min     1.38
_diffrn_reflns_theta_max     25.20
_diffrn_reflns_theta_full     25.20
_diffrn_measured_fraction_theta_max     0.998
_diffrn_measured_fraction_theta_full     0.998
_diffrn_reflns_limit_h_min     -14
_diffrn_reflns_limit_h_max     17
_diffrn_reflns_limit_k_min     -9
_diffrn_reflns_limit_k_max     10
_diffrn_reflns_limit_l_min     -18
_diffrn_reflns_limit_l_max     16
_diffrn_standards_number     0
_diffrn_standards_interval_count     ?
_diffrn_standards_interval_time     ?
_diffrn_standards_decay_%     ?
_refine_special_details
;
Refinement of <i>F</i>^2^ against ALL reflections. The weighted <i>R</i>-factor
<i>wR</i> and goodness of fit <i>S</i> are based on <i>F</i>^2^, conventional
<i>R</i>-factors <i>R</i> are based on <i>F</i>, with <i>F</i> set to zero for
negative <i>F</i>^2^. The threshold expression of <i>F</i>^2^ >
\s(<i>F</i>^2^) is used only for calculating <i>R</i>-factors(gt) <i>etc</i>.
and is not relevant to the choice of reflections for refinement.
<i>R</i>-factors based on <i>F</i>^2^ are statistically about twice as large
as those based on <i>F</i>, and <i>R</i>- factors based on ALL data will be
even larger.
;
_reflns_number_total     3841
_reflns_number_gt     2723
_reflns_threshold_expression     I>2\s(I)
_refine_ls_structure_factor_coef     Fsqd
_refine_ls_matrix_type     full
_refine_ls_R_factor_all     0.0623
_refine_ls_R_factor_gt     0.0360
_refine_ls_wR_factor_gt     0.0893
_refine_ls_wR_factor_ref     0.0981
_refine_ls_goodness_of_fit_ref     1.044
_refine_ls_restrained_S_all     1.044
_refine_ls_number_reflns     3841
_refine_ls_number_parameters     270
_refine_ls_number_restraints     0
_refine_ls_hydrogen_treatment     mixed
_refine_ls_weighting_scheme     calc
_refine_ls_weighting_details
         'calc w=1/[\s^2^(Fo^2^)+(0.0486P)^2^+0.4516P] where P=(Fo^2^+2Fc^2^)/3'
_atom_sites_solution_hydrogens     geom
_atom_sites_solution_primary     direct
_atom_sites_solution_secondary     difmap
_refine_ls_shift/su_max     0.001
_refine_ls_shift/su_mean     0.000
_refine_diff_density_max     0.323
_refine_diff_density_min     -0.227
_refine_ls_extinction_method     none
_refine_ls_extinction_coef     ?
loop_
    _atom_type_symbol
    _atom_type_description
    _atom_type_scat_dispersion_real
    _atom_type_scat_dispersion_imag
    _atom_type_scat_source
    'C' 'C' 0.0033 0.0016
                         'International Tables Vol C Tables 4.2.6.8 and 6.1.1.4'
    'H' 'H' 0.0000 0.0000
                         'International Tables Vol C Tables 4.2.6.8 and 6.1.1.4'
    'N' 'N' 0.0061 0.0033
                         'International Tables Vol C Tables 4.2.6.8 and 6.1.1.4'
    'O' 'O' 0.0106 0.0060
                         'International Tables Vol C Tables 4.2.6.8 and 6.1.1.4'
    'S' 'S' 0.1246 0.1234
                         'International Tables Vol C Tables 4.2.6.8 and 6.1.1.4'
    'Br' 'Br' -0.2901 2.4595
                         'International Tables Vol C Tables 4.2.6.8 and 6.1.1.4'
_computing_data_collection     'SMART (Bruker, 2001)'
_computing_cell_refinement     'SAINT (Bruker, 2001)'
_computing_data_reduction     'SAINT (Bruker, 2001)'
_computing_structure_solution     'SHELXS97 (Sheldrick, 2008)'
_computing_structure_refinement     'SHELXL97 (Sheldrick, 2008)'
_computing_molecular_graphics     'SHELXTL (Sheldrick, 2008)'
_computing_publication_material     'SHELXTL (Sheldrick, 2008)'
loop_
    _atom_site_type_symbol
    _atom_site_label
    _atom_site_fract_x
    _atom_site_fract_y
    _atom_site_fract_z
    _atom_site_U_iso_or_equiv
    _atom_site_adp_type
    _atom_site_calc_flag
    _atom_site_refinement_flags
    _atom_site_occupancy
    _atom_site_disorder_assembly
    _atom_site_disorder_group
    Br Br1 0.26620(2) 0.56202(4) 0.85086(2) 0.06278(16) Uani d . 1 . .
    S S1 -0.08662(5) 0.75087(9) 0.66332(5) 0.0568(2) Uani d . 1 . .
    C C9 -0.08406(19) 0.4522(3) 0.65402(18) 0.0437(7) Uani d . 1 . .
    H H9A -0.1163 0.3654 0.6481 0.052 Uiso calc R 1 . .
    C C1 0.15871(17) 0.5338(3) 0.66735(17) 0.0353(6) Uani d . 1 . .
    H H1A 0.1505 0.4901 0.7231 0.042 Uiso calc R 1 . .
    C C5 0.00049(18) 0.4509(3) 0.62871(16) 0.0347(6) Uani d . 1 . .
    C C6 0.06373(18) 0.5807(3) 0.63235(17) 0.0361(6) Uani d . 1 . .
    H H6A 0.0694 0.6179 0.5746 0.043 Uiso calc R 1 . .
    C C4 0.03938(18) 0.3190(3) 0.59218(15) 0.0341(6) Uani d . 1 . .
    N N3 0.1653(2) 0.1753(3) 0.54913(17) 0.0465(7) Uani d . 1 . .
    C C2 0.19932(18) 0.4123(3) 0.61042(17) 0.0347(6) Uani d . 1 . .
    C C10 -0.02003(18) 0.2040(3) 0.56411(17) 0.0400(7) Uani d . 1 . .
    C C3 0.12949(18) 0.2955(3) 0.58223(16) 0.0351(6) Uani d . 1 . .
    C C11 0.2753(2) 0.3418(3) 0.66002(19) 0.0447(7) Uani d . 1 . .
    N N4 -0.06658(17) 0.1117(3) 0.53989(18) 0.0582(7) Uani d . 1 . .
    C C12 0.2385(2) 0.4739(3) 0.5331(2) 0.0428(7) Uani d . 1 . .
    C C13 0.22316(18) 0.6621(3) 0.68104(17) 0.0379(6) Uani d . 1 . .
    C C18 0.27173(19) 0.6886(3) 0.75675(17) 0.0431(7) Uani d . 1 . .
    C C7 0.02957(19) 0.7038(3) 0.6874(2) 0.0506(8) Uani d . 1 . .
    H H7A 0.0670 0.7893 0.6799 0.061 Uiso calc R 1 . .
    H H7B 0.0361 0.6749 0.7465 0.061 Uiso calc R 1 . .
    N N1 0.2686(2) 0.5194(3) 0.47443(19) 0.0646(8) Uani d . 1 . .
    N N2 0.3323(2) 0.2913(3) 0.69975(19) 0.0716(8) Uani d . 1 . .
    C C14 0.2323(2) 0.7653(3) 0.6164(2) 0.0489(8) Uani d . 1 . .
    H H14A 0.2002 0.7527 0.5650 0.059 Uiso calc R 1 . .
    C C8 -0.1330(2) 0.5780(3) 0.6909(2) 0.0555(8) Uani d . 1 . .
    H H8A -0.1309 0.5687 0.7522 0.067 Uiso calc R 1 . .
    H H8B -0.1961 0.5745 0.6713 0.067 Uiso calc R 1 . .
    C C15 0.2877(2) 0.8846(3) 0.6273(2) 0.0628(9) Uani d . 1 . .
    H H15A 0.2939 0.9498 0.5829 0.075 Uiso calc R 1 . .
    C C17 0.3260(2) 0.8109(4) 0.7679(2) 0.0633(9) Uani d . 1 . .
    H H17A 0.3570 0.8270 0.8196 0.076 Uiso calc R 1 . .
    C C16 0.3338(3) 0.9082(4) 0.7027(3) 0.0738(11) Uani d . 1 . .
    H H16A 0.3704 0.9901 0.7099 0.089 Uiso calc R 1 . .
    O O1 0.65268(16) 0.8365(3) 0.50459(17) 0.0758(7) Uani d . 1 . .
    N N5 0.53153(19) 0.7245(3) 0.55611(19) 0.0675(8) Uani d . 1 . .
    C C19 0.6160(2) 0.7654(4) 0.5584(3) 0.0671(10) Uani d . 1 . .
    H H19A 0.6517 0.7376 0.6056 0.081 Uiso calc R 1 . .
    C C20 0.4938(3) 0.6366(6) 0.6229(3) 0.1171(17) Uani d . 1 . .
    H H20A 0.5399 0.6179 0.6662 0.176 Uiso calc R 1 . .
    H H20B 0.4721 0.5458 0.5995 0.176 Uiso calc R 1 . .
    H H20C 0.4445 0.6882 0.6469 0.176 Uiso calc R 1 . .
    C C21 0.4730(3) 0.7652(6) 0.4850(3) 0.1229(18) Uani d . 1 . .
    H H21A 0.5064 0.8220 0.4460 0.184 Uiso calc R 1 . .
    H H21B 0.4233 0.8218 0.5044 0.184 Uiso calc R 1 . .
    H H21C 0.4501 0.6790 0.4571 0.184 Uiso calc R 1 . .
    H H3A 0.131(2) 0.119(3) 0.5268(18) 0.042(9) Uiso d . 1 . .
    H H3B 0.222(3) 0.169(4) 0.533(2) 0.074(12) Uiso d . 1 . .
loop_
    _atom_site_aniso_label
    _atom_site_aniso_U_11
    _atom_site_aniso_U_22
    _atom_site_aniso_U_33
    _atom_site_aniso_U_12
    _atom_site_aniso_U_13
    _atom_site_aniso_U_23
    Br1 0.0733(3) 0.0739(3) 0.0399(2) -0.01304(18) -0.01097(16) 0.00090(16)
    S1 0.0557(5) 0.0529(5) 0.0613(5) 0.0176(4) -0.0045(4) -0.0084(4)
    C9 0.0404(18) 0.0459(17) 0.0447(17) -0.0014(14) 0.0006(14) -0.0004(13)
    C1 0.0387(15) 0.0341(15) 0.0329(15) -0.0012(12) -0.0014(12) 0.0010(12)
    C5 0.0372(16) 0.0374(16) 0.0289(14) 0.0018(12) -0.0060(12) 0.0021(11)
    C6 0.0403(16) 0.0359(16) 0.0317(15) 0.0042(12) -0.0025(12) -0.0003(12)
    C4 0.0368(16) 0.0320(14) 0.0333(14) -0.0021(12) -0.0014(12) 0.0026(12)
    N3 0.0385(16) 0.0382(16) 0.0624(18) -0.0015(13) -0.0031(14) -0.0120(13)
    C2 0.0353(15) 0.0323(15) 0.0359(15) 0.0021(12) -0.0037(12) 0.0026(12)
    C10 0.0356(16) 0.0396(17) 0.0450(17) 0.0027(14) 0.0039(13) 0.0003(13)
    C3 0.0416(17) 0.0286(15) 0.0343(15) 0.0002(12) -0.0055(12) 0.0018(12)
    C11 0.0474(18) 0.0373(17) 0.0487(18) 0.0025(14) -0.0066(14) -0.0090(14)
    N4 0.0469(16) 0.0502(16) 0.077(2) -0.0109(14) 0.0022(14) -0.0160(14)
    C12 0.0422(17) 0.0393(17) 0.0467(19) -0.0041(13) -0.0005(15) -0.0043(14)
    C13 0.0391(16) 0.0300(15) 0.0444(16) 0.0005(12) -0.0024(13) -0.0013(13)
    C18 0.0443(17) 0.0378(16) 0.0468(17) -0.0017(13) -0.0022(14) -0.0030(13)
    C7 0.0465(18) 0.0455(17) 0.059(2) 0.0053(14) -0.0028(15) -0.0130(15)
    N1 0.075(2) 0.0656(19) 0.0541(18) -0.0172(15) 0.0148(16) -0.0007(15)
    N2 0.070(2) 0.0647(19) 0.077(2) 0.0193(16) -0.0305(16) -0.0106(16)
    C14 0.0499(19) 0.0363(17) 0.0597(19) -0.0021(14) -0.0066(15) 0.0070(15)
    C8 0.0440(18) 0.066(2) 0.057(2) 0.0067(15) 0.0035(15) -0.0056(16)
    C15 0.063(2) 0.0366(18) 0.089(3) 0.0007(17) 0.005(2) 0.0175(18)
    C17 0.060(2) 0.053(2) 0.076(2) -0.0118(17) -0.0147(18) -0.0157(19)
    C16 0.071(3) 0.040(2) 0.109(3) -0.0164(17) -0.012(2) -0.004(2)
    O1 0.0585(16) 0.0812(18) 0.0890(19) -0.0077(13) 0.0197(14) -0.0008(15)
    N5 0.0437(17) 0.084(2) 0.075(2) 0.0016(15) 0.0046(15) 0.0082(17)
    C19 0.054(2) 0.074(3) 0.073(3) 0.0110(19) -0.0049(19) -0.013(2)
    C20 0.099(4) 0.121(4) 0.135(4) 0.020(3) 0.041(3) 0.047(3)
    C21 0.074(3) 0.190(5) 0.103(4) -0.014(3) -0.022(3) 0.025(4)
_geom_special_details
;
All e.s.d.'s (except the e.s.d. in the dihedral angle between two l.s. planes)
are estimated using the full covariance matrix. The cell e.s.d.'s are taken
into account individually in the estimation of e.s.d.'s in distances, angles
and torsion angles; correlations between e.s.d.'s in cell parameters are only
used when they are defined by crystal symmetry. An approximate (isotropic)
treatment of cell e.s.d.'s is used for estimating e.s.d.'s involving l.s.
planes.
;
loop_
    _geom_bond_atom_site_label_1
    _geom_bond_atom_site_label_2
    _geom_bond_site_symmetry_2
    _geom_bond_distance
    _geom_bond_publ_flag
    Br1 C18 . 1.890(3) ?
    S1 C8 . 1.788(3) ?
    S1 C7 . 1.795(3) ?
    C9 C5 . 1.328(4) ?
    C9 C8 . 1.494(4) ?
    C9 H9A . 0.9300 ?
    C1 C13 . 1.523(4) ?
    C1 C6 . 1.546(4) ?
    C1 C2 . 1.568(4) ?
    C1 H1A . 0.9800 ?
    C5 C4 . 1.468(4) ?
    C5 C6 . 1.512(4) ?
    C6 C7 . 1.525(4) ?
    C6 H6A . 0.9800 ?
    C4 C3 . 1.364(4) ?
    C4 C10 . 1.431(4) ?
    N3 C3 . 1.339(4) ?
    N3 H3A . 0.79(3) ?
    N3 H3B . 0.89(4) ?
    C2 C12 . 1.485(4) ?
    C2 C11 . 1.488(4) ?
    C2 C3 . 1.539(4) ?
    C10 N4 . 1.145(3) ?
    C11 N2 . 1.128(4) ?
    C12 N1 . 1.126(4) ?
    C13 C18 . 1.389(4) ?
    C13 C14 . 1.402(4) ?
    C18 C17 . 1.385(4) ?
    C7 H7A . 0.9700 ?
    C7 H7B . 0.9700 ?
    C14 C15 . 1.372(4) ?
    C14 H14A . 0.9300 ?
    C8 H8A . 0.9700 ?
    C8 H8B . 0.9700 ?
    C15 C16 . 1.363(5) ?
    C15 H15A . 0.9300 ?
    C17 C16 . 1.371(5) ?
    C17 H17A . 0.9300 ?
    C16 H16A . 0.9300 ?
    O1 C19 . 1.216(4) ?
    N5 C19 . 1.302(4) ?
    N5 C21 . 1.436(5) ?
    N5 C20 . 1.457(5) ?
    C19 H19A . 0.9300 ?
    C20 H20A . 0.9600 ?
    C20 H20B . 0.9600 ?
    C20 H20C . 0.9600 ?
    C21 H21A . 0.9600 ?
    C21 H21B . 0.9600 ?
    C21 H21C . 0.9600 ?
loop_
    _geom_angle_atom_site_label_1
    _geom_angle_atom_site_label_2
    _geom_angle_atom_site_label_3
    _geom_angle_site_symmetry_1
    _geom_angle_site_symmetry_3
    _geom_angle
    _geom_angle_publ_flag
    C8 S1 C7 . . 96.21(14) ?
    C5 C9 C8 . . 127.0(3) ?
    C5 C9 H9A . . 116.5 ?
    C8 C9 H9A . . 116.5 ?
    C13 C1 C6 . . 112.8(2) ?
    C13 C1 C2 . . 112.2(2) ?
    C6 C1 C2 . . 110.9(2) ?
    C13 C1 H1A . . 106.8 ?
    C6 C1 H1A . . 106.8 ?
    C2 C1 H1A . . 106.8 ?
    C9 C5 C4 . . 121.0(2) ?
    C9 C5 C6 . . 124.7(2) ?
    C4 C5 C6 . . 114.3(2) ?
    C5 C6 C7 . . 112.7(2) ?
    C5 C6 C1 . . 110.2(2) ?
    C7 C6 C1 . . 108.6(2) ?
    C5 C6 H6A . . 108.4 ?
    C7 C6 H6A . . 108.4 ?
    C1 C6 H6A . . 108.4 ?
    C3 C4 C10 . . 115.9(2) ?
    C3 C4 C5 . . 125.2(2) ?
    C10 C4 C5 . . 119.0(2) ?
    C3 N3 H3A . . 117(2) ?
    C3 N3 H3B . . 124(2) ?
    H3A N3 H3B . . 115(3) ?
    C12 C2 C11 . . 106.6(2) ?
    C12 C2 C3 . . 107.9(2) ?
    C11 C2 C3 . . 109.3(2) ?
    C12 C2 C1 . . 111.9(2) ?
    C11 C2 C1 . . 107.8(2) ?
    C3 C2 C1 . . 113.1(2) ?
    N4 C10 C4 . . 178.4(3) ?
    N3 C3 C4 . . 125.4(3) ?
    N3 C3 C2 . . 114.5(2) ?
    C4 C3 C2 . . 120.1(2) ?
    N2 C11 C2 . . 177.7(3) ?
    N1 C12 C2 . . 179.4(3) ?
    C18 C13 C14 . . 116.4(2) ?
    C18 C13 C1 . . 123.6(2) ?
    C14 C13 C1 . . 119.9(2) ?
    C17 C18 C13 . . 121.7(3) ?
    C17 C18 Br1 . . 116.2(2) ?
    C13 C18 Br1 . . 122.1(2) ?
    C6 C7 S1 . . 113.2(2) ?
    C6 C7 H7A . . 108.9 ?
    S1 C7 H7A . . 108.9 ?
    C6 C7 H7B . . 108.9 ?
    S1 C7 H7B . . 108.9 ?
    H7A C7 H7B . . 107.7 ?
    C15 C14 C13 . . 121.5(3) ?
    C15 C14 H14A . . 119.2 ?
    C13 C14 H14A . . 119.2 ?
    C9 C8 S1 . . 113.1(2) ?
    C9 C8 H8A . . 109.0 ?
    S1 C8 H8A . . 109.0 ?
    C9 C8 H8B . . 109.0 ?
    S1 C8 H8B . . 109.0 ?
    H8A C8 H8B . . 107.8 ?
    C16 C15 C14 . . 120.6(3) ?
    C16 C15 H15A . . 119.7 ?
    C14 C15 H15A . . 119.7 ?
    C16 C17 C18 . . 119.9(3) ?
    C16 C17 H17A . . 120.1 ?
    C18 C17 H17A . . 120.1 ?
    C15 C16 C17 . . 119.8(3) ?
    C15 C16 H16A . . 120.1 ?
    C17 C16 H16A . . 120.1 ?
    C19 N5 C21 . . 119.4(3) ?
    C19 N5 C20 . . 122.4(4) ?
    C21 N5 C20 . . 118.2(3) ?
    O1 C19 N5 . . 126.2(4) ?
    O1 C19 H19A . . 116.9 ?
    N5 C19 H19A . . 116.9 ?
    N5 C20 H20A . . 109.5 ?
    N5 C20 H20B . . 109.5 ?
    H20A C20 H20B . . 109.5 ?
    N5 C20 H20C . . 109.5 ?
    H20A C20 H20C . . 109.5 ?
    H20B C20 H20C . . 109.5 ?
    N5 C21 H21A . . 109.5 ?
    N5 C21 H21B . . 109.5 ?
    H21A C21 H21B . . 109.5 ?
    N5 C21 H21C . . 109.5 ?
    H21A C21 H21C . . 109.5 ?
    H21B C21 H21C . . 109.5 ?
loop_
    _geom_torsion_atom_site_label_1
    _geom_torsion_atom_site_label_2
    _geom_torsion_atom_site_label_3
    _geom_torsion_atom_site_label_4
    _geom_torsion_site_symmetry_1
    _geom_torsion_site_symmetry_2
    _geom_torsion_site_symmetry_3
    _geom_torsion_site_symmetry_4
    _geom_torsion
    _geom_torsion_publ_flag
    C8 C9 C5 C4 . . . . -179.0(3) ?
    C8 C9 C5 C6 . . . . -0.4(5) ?
    C9 C5 C6 C7 . . . . 13.9(4) ?
    C4 C5 C6 C7 . . . . -167.4(2) ?
    C9 C5 C6 C1 . . . . 135.4(3) ?
    C4 C5 C6 C1 . . . . -46.0(3) ?
    C13 C1 C6 C5 . . . . -174.2(2) ?
    C2 C1 C6 C5 . . . . 58.9(3) ?
    C13 C1 C6 C7 . . . . -50.4(3) ?
    C2 C1 C6 C7 . . . . -177.3(2) ?
    C9 C5 C4 C3 . . . . -164.3(3) ?
    C6 C5 C4 C3 . . . . 17.0(4) ?
    C9 C5 C4 C10 . . . . 15.7(4) ?
    C6 C5 C4 C10 . . . . -163.0(2) ?
    C13 C1 C2 C12 . . . . -47.4(3) ?
    C6 C1 C2 C12 . . . . 79.8(3) ?
    C13 C1 C2 C11 . . . . 69.6(3) ?
    C6 C1 C2 C11 . . . . -163.2(2) ?
    C13 C1 C2 C3 . . . . -169.4(2) ?
    C6 C1 C2 C3 . . . . -42.2(3) ?
    C3 C4 C10 N4 . . . . -48(11) ?
    C5 C4 C10 N4 . . . . 131(11) ?
    C10 C4 C3 N3 . . . . -0.2(4) ?
    C5 C4 C3 N3 . . . . 179.8(3) ?
    C10 C4 C3 C2 . . . . -179.9(2) ?
    C5 C4 C3 C2 . . . . 0.1(4) ?
    C12 C2 C3 N3 . . . . 69.1(3) ?
    C11 C2 C3 N3 . . . . -46.5(3) ?
    C1 C2 C3 N3 . . . . -166.6(2) ?
    C12 C2 C3 C4 . . . . -111.2(3) ?
    C11 C2 C3 C4 . . . . 133.3(3) ?
    C1 C2 C3 C4 . . . . 13.2(3) ?
    C12 C2 C11 N2 . . . . 121(9) ?
    C3 C2 C11 N2 . . . . -123(9) ?
    C1 C2 C11 N2 . . . . 1(9) ?
    C11 C2 C12 N1 . . . .  4E1(3)
                                 ?
    C3 C2 C12 N1 . . . .  -8E1(3)
                                 ?
    C1 C2 C12 N1 . . . .  16E1(10)
                                  ?
    C6 C1 C13 C18 . . . . 127.9(3) ?
    C2 C1 C13 C18 . . . . -106.0(3) ?
    C6 C1 C13 C14 . . . . -48.9(3) ?
    C2 C1 C13 C14 . . . . 77.3(3) ?
    C14 C13 C18 C17 . . . . 0.3(4) ?
    C1 C13 C18 C17 . . . . -176.5(3) ?
    C14 C13 C18 Br1 . . . . 179.3(2) ?
    C1 C13 C18 Br1 . . . . 2.4(4) ?
    C5 C6 C7 S1 . . . . -49.2(3) ?
    C1 C6 C7 S1 . . . . -171.53(19) ?
    C8 S1 C7 C6 . . . . 62.6(2) ?
    C18 C13 C14 C15 . . . . 1.1(4) ?
    C1 C13 C14 C15 . . . . 178.1(3) ?
    C5 C9 C8 S1 . . . . 22.8(4) ?
    C7 S1 C8 C9 . . . . -47.3(3) ?
    C13 C14 C15 C16 . . . . -1.8(5) ?
    C13 C18 C17 C16 . . . . -1.1(5) ?
    Br1 C18 C17 C16 . . . . 179.9(3) ?
    C14 C15 C16 C17 . . . . 1.0(5) ?
    C18 C17 C16 C15 . . . . 0.4(5) ?
    C21 N5 C19 O1 . . . . -0.4(6) ?
    C20 N5 C19 O1 . . . . 178.7(4) ?
loop_
    _geom_hbond_atom_site_label_D
    _geom_hbond_atom_site_label_H
    _geom_hbond_atom_site_label_A
    _geom_hbond_site_symmetry_A
    _geom_hbond_distance_DH
    _geom_hbond_distance_HA
    _geom_hbond_distance_DA
    _geom_hbond_angle_DHA
    N3 H3B O1 3_666 0.89(4) 1.96(4) 2.856(4) 178(3)
    N3 H3A N4 3_556 0.79(3) 2.54(3) 3.294(4) 162(3)
    C15 H15A O1 3_676 0.93 2.54 3.438(4) 161.6
