# Supplementary material for: 6-Amino-8-(2-bromo­phen­yl)-1,7,8,8a-tetrahydro-3H-isothio­chromene-5,7,7-tricarbonitrile dimethyl­formamide solvate
Source: Acta Crystallogr Sect E Struct Rep Online. 2009 Oct 3;65(Pt 11):o2628. doi: 10.1107/S1600536809039105 (PMC2971116; doi:10.1107/S1600536809039105)
Supplement: Supplementary file 2 [file e-65-o2628-Isup2.hkl]

# 
# h,k,l, Fc-squared, Fo-squared, sigma(Fo-squared) and status flag 
# 
data_I
_shelx_title ' A in P2(1)/c' 
_shelx_refln_list_code          4 
_shelx_F_calc_maximum      174.05 
_exptl_crystal_F_000       960.00 
_reflns_d_resolution_high  0.8346 
 
loop_ 
 _symmetry_equiv_pos_as_xyz 
 'x, y, z' 
 '-x, y+1/2, -z+1/2' 
 '-x, -y, -z' 
 'x, -y-1/2, z-1/2' 
 
_cell_length_a    14.7733 
_cell_length_b     9.1710 
_cell_length_c    15.7897 
_cell_angle_alpha  90.000 
_cell_angle_beta   92.478 
_cell_angle_gamma  90.000 
 
_shelx_F_squared_multiplier     1.000 
 
loop_ 
 _refln_index_h 
 _refln_index_k 
 _refln_index_l 
 _refln_F_squared_calc 
 _refln_F_squared_meas 
 _refln_F_squared_sigma 
 _refln_observed_status 
   1   0   0    11514.70     5426.23    165.33 o 
   2   0   0    18343.50    17306.28    260.10 o 
   3   0   0     5574.41     5571.48     86.74 o 
   4   0   0    20623.87    20191.88    356.86 o 
   5   0   0    16909.00    16949.67    258.89 o 
   6   0   0     3427.31     3291.32     49.91 o 
   7   0   0       25.19       27.32      6.60 o 
   8   0   0     2503.96     2660.57     48.89 o 
   9   0   0     2003.06     2063.46     40.97 o 
  10   0   0     1606.03     1537.21     33.79 o 
  11   0   0     2360.89     2459.72     67.30 o 
  12   0   0      885.65      906.43     35.91 o 
  13   0   0       99.41      173.61     32.39 o 
  14   0   0       36.71       43.76     29.20 o 
  15   0   0      728.81      652.73     52.26 o 
  16   0   0      268.00      310.93     42.98 o 
  17   0   0      226.51      291.06     47.17 o 
   1   1   0      238.72      220.81      5.10 o 
   2   1   0     1661.43     1541.63     19.20 o 
   3   1   0    16331.30    17654.20    188.61 o 
   4   1   0      697.04      689.73      9.58 o 
   5   1   0    14160.24    14657.48    141.70 o 
   6   1   0       53.36       72.72      4.94 o 
   7   1   0       23.46       17.82      4.38 o 
   8   1   0     1636.12     1645.34     24.44 o 
   9   1   0      482.35      451.94     11.64 o 
  10   1   0       97.21      120.75      8.45 o 
  11   1   0        7.92       -6.21     11.76 o 
  12   1   0        7.31       30.91     14.13 o 
  13   1   0        0.47        1.79     14.57 o 
  14   1   0       35.28       57.47     16.88 o 
  15   1   0        0.19       11.95     21.04 o 
  16   1   0        2.57       -9.74     22.02 o 
  17   1   0        3.33       42.92     27.14 o 
   0   2   0     5009.46     5487.16     83.66 o 
   1   2   0      284.44      316.47      5.11 o 
   2   2   0    18365.03    18713.43    211.16 o 
   3   2   0        6.67        8.54      1.80 o 
   4   2   0     4956.03     5076.78     53.43 o 
   5   2   0       10.49       13.14      3.29 o 
   6   2   0     2349.70     2335.50     29.44 o 
   7   2   0     4992.62     5101.28     55.98 o 
   8   2   0      826.65      741.24     15.64 o 
   9   2   0     1946.84     1946.64     35.46 o 
  10   2   0      276.98      251.09     14.92 o 
  11   2   0      342.79      362.79     38.26 o 
  12   2   0       57.75       54.09     18.13 o 
  13   2   0      285.48      323.61     24.57 o 
  14   2   0      166.42      130.81     32.36 o 
  15   2   0      255.98      242.19     22.45 o 
  16   2   0      225.55      198.35     29.51 o 
  17   2   0        4.40        4.65     26.99 o 
   1   3   0    18459.46    19170.42    192.45 o 
   2   3   0        3.21        3.32      2.74 o 
   3   3   0      438.55      584.97     10.22 o 
   4   3   0    13251.25    13980.73    174.36 o 
   5   3   0     4509.35     4617.88     53.05 o 
   6   3   0     2722.63     2882.02     35.40 o 
   7   3   0     2419.94     2345.90     30.38 o 
   8   3   0       60.66       75.65      5.79 o 
   9   3   0       61.86       50.64      7.39 o 
  10   3   0     4942.18     4793.79     86.40 o 
  11   3   0     1262.18     1263.66     33.33 o 
  12   3   0      110.53      144.88     15.25 o 
  13   3   0      144.91      133.42     19.33 o 
  14   3   0       58.29       49.77     18.92 o 
  15   3   0       22.30        4.01     18.81 o 
  16   3   0      212.21      218.07     24.53 o 
  17   3   0       14.63       28.12     34.23 o 
   0   4   0     1813.15     1898.99     38.19 o 
   1   4   0      311.61      291.98      8.45 o 
   2   4   0      385.63      428.88      9.07 o 
   3   4   0       41.86       59.48      5.62 o 
   4   4   0       10.73       27.28      6.11 o 
   5   4   0       92.76       82.55     10.23 o 
   6   4   0      573.53      581.52     11.91 o 
   7   4   0        2.81       14.54      5.47 o 
   8   4   0      197.49      235.78     10.07 o 
   9   4   0      103.32      115.35     15.29 o 
  10   4   0      103.26      110.40     11.34 o 
  11   4   0      225.04      227.09     14.01 o 
  12   4   0      148.57      133.63     14.97 o 
  13   4   0      350.02      329.58     41.09 o 
  14   4   0       67.20       47.87     20.27 o 
  15   4   0       39.04       13.22     20.51 o 
  16   4   0       76.44       50.13     23.19 o 
   1   5   0     3067.74     3103.30     37.36 o 
   2   5   0      535.68      495.58     13.52 o 
   3   5   0     5309.98     5073.16     62.52 o 
   4   5   0      269.74      304.47      9.84 o 
   5   5   0      839.05      844.71     26.67 o 
   6   5   0      402.45      435.03     12.49 o 
   7   5   0       33.78       34.02      7.81 o 
   8   5   0     2836.51     2892.76     60.08 o 
   9   5   0     1224.01     1173.91     29.46 o 
  10   5   0      524.21      540.22     45.18 o 
  11   5   0      406.37      389.58     17.79 o 
  12   5   0      510.52      521.37     24.19 o 
  13   5   0        1.29      -12.11     23.05 o 
  14   5   0      301.73      369.68     39.24 o 
  15   5   0        1.05       -6.15     25.92 o 
   0   6   0     2089.89     2031.17     43.71 o 
   1   6   0      370.83      365.69     10.96 o 
   2   6   0       11.27       16.45      5.90 o 
   3   6   0        3.83        4.26      6.40 o 
   4   6   0       31.29       23.76      7.15 o 
   5   6   0      810.09      895.36     23.14 o 
   6   6   0     2108.76     2080.19     36.33 o 
   7   6   0      215.56      197.35     13.28 o 
   8   6   0        8.18       21.74     10.67 o 
   9   6   0        6.46       63.81     12.41 o 
  10   6   0       52.94       39.47     16.21 o 
  11   6   0      281.99      305.60     24.08 o 
  12   6   0      115.56      184.21     28.71 o 
  13   6   0       30.03       22.38     17.31 o 
  14   6   0        0.44       21.77     21.83 o 
   1   7   0      288.87      259.68     12.21 o 
   2   7   0       94.87       92.25      9.32 o 
   3   7   0        6.52        5.29     10.79 o 
   4   7   0       82.65      100.47      9.79 o 
   5   7   0      143.03      139.14     13.76 o 
   6   7   0      236.90      236.31     18.83 o 
   7   7   0      306.80      296.35     16.63 o 
   8   7   0        2.63       11.71     16.00 o 
   9   7   0      217.82      229.81     21.48 o 
  10   7   0      232.84      225.86     22.37 o 
  11   7   0       69.36       58.47     27.31 o 
  12   7   0      130.64      135.75     24.55 o 
  13   7   0       40.45       30.81     29.14 o 
   0   8   0     1345.44     1343.03     42.39 o 
   1   8   0       40.79       33.46      9.13 o 
   2   8   0      570.48      594.73     18.47 o 
   3   8   0      262.87      289.49     13.82 o 
   4   8   0      711.85      700.60     34.15 o 
   5   8   0       25.90       32.72     11.98 o 
   6   8   0       95.24       59.44     18.63 o 
   7   8   0      700.65      704.68     33.02 o 
   8   8   0      180.44      191.22     21.22 o 
   9   8   0       85.97      116.88     20.22 o 
  10   8   0      258.27      260.81     34.00 o 
  11   8   0        1.88        5.36     32.36 o 
  12   8   0        0.84        3.97     27.28 o 
   1   9   0       48.34       52.34     12.27 o 
   2   9   0       44.18       26.75     15.85 o 
   3   9   0       10.71        6.37     15.81 o 
   4   9   0      553.59      584.81     41.99 o 
   5   9   0      391.66      430.04     25.61 o 
   6   9   0        3.44       20.96     17.53 o 
   7   9   0       79.16      122.97     35.84 o 
   8   9   0       25.55       11.91     25.86 o 
   9   9   0        2.89      -13.24     26.61 o 
  10   9   0       31.61       70.76     30.60 o 
   0  10   0       65.56      106.86     32.71 o 
   1  10   0        3.42       24.68     21.16 o 
   2  10   0       46.75       63.87     21.82 o 
   3  10   0       15.77       23.15     31.13 o 
   4  10   0       32.46       49.78     25.64 o 
   5  10   0       41.80       75.62     36.21 o 
   6  10   0      283.90      315.29     34.85 o 
   7  10   0        1.13       20.44     28.40 o 
 -17   1   1        0.94        8.38     25.39 o 
 -16   1   1      109.25      115.75     39.44 o 
 -15   1   1       13.04        6.05     20.82 o 
 -14   1   1      177.81      218.10     25.51 o 
 -13   1   1      219.11      255.11     19.91 o 
 -12   1   1      234.67      271.31     19.07 o 
 -11   1   1     1088.24     1115.96     33.35 o 
 -10   1   1      326.58      325.06     10.58 o 
  -9   1   1     3062.18     3030.85     45.94 o 
  -8   1   1     1936.51     2006.36     25.39 o 
  -7   1   1     2292.30     2189.27     33.29 o 
  -6   1   1      196.24      232.40      6.97 o 
  -5   1   1    15397.70    15973.90    162.57 o 
  -4   1   1      123.67      150.85      3.59 o 
  -3   1   1    23205.77    23441.97    235.23 o 
  -2   1   1     4473.94     4472.74     48.54 o 
  -1   1   1    20655.79    21227.01    260.11 o 
   0   1   1      335.31      347.45      6.50 o 
   1   1   1     3508.79     3660.82     50.35 o 
   2   1   1     2088.29     2014.23     23.02 o 
   3   1   1     1952.98     2008.62     23.64 o 
   4   1   1      167.63      161.46      4.74 o 
   5   1   1     4384.44     4332.87     44.33 o 
   6   1   1      603.31      498.27      9.67 o 
   7   1   1       73.42       62.48     12.68 o 
   8   1   1     2866.70     2947.98     35.42 o 
   9   1   1        9.18       13.55      5.74 o 
  10   1   1     2697.49     2729.33     46.14 o 
  11   1   1       28.66       38.65     13.16 o 
  12   1   1      625.05      612.67     26.09 o 
  13   1   1      199.63      199.77     19.20 o 
  14   1   1      331.01      337.99     22.52 o 
  15   1   1       40.76       15.70     21.75 o 
  16   1   1       26.42       33.92     25.60 o 
  17   1   1       55.33       33.28     31.41 o 
 -17   2   1        0.83        0.02     25.79 o 
 -16   2   1       74.98       88.11     21.27 o 
 -15   2   1        1.66        2.41     17.39 o 
 -14   2   1      221.05      222.61     21.06 o 
 -13   2   1      108.15       98.65     14.31 o 
 -12   2   1      216.81      226.36     18.40 o 
 -11   2   1      344.17      361.48     15.26 o 
 -10   2   1      866.82      859.29     18.47 o 
  -9   2   1      550.18      566.89     11.10 o 
  -8   2   1     4184.62     4054.62     45.98 o 
  -7   2   1        8.62       25.51      4.56 o 
  -6   2   1     5686.38     5727.95     61.23 o 
  -5   2   1     4175.88     4510.19     48.42 o 
  -4   2   1     9227.42     9250.74    100.84 o 
  -3   2   1    11222.42    11422.12    109.95 o 
  -2   2   1      181.98      141.46      4.89 o 
  -1   2   1     6140.06     6586.76     70.79 o 
   0   2   1     3496.66     3425.62     40.04 o 
   1   2   1     1378.46     1390.12     23.38 o 
   2   2   1      426.50      511.70      9.67 o 
   3   2   1       43.12       54.62      4.86 o 
   4   2   1     1022.83     1052.41     14.54 o 
   5   2   1     6518.39     6781.24     71.34 o 
   6   2   1      496.10      538.19     11.18 o 
   7   2   1     1810.04     1654.06     23.23 o 
   8   2   1      111.45      133.86      7.30 o 
   9   2   1     2269.30     2295.86     37.20 o 
  10   2   1      239.74      197.29     16.50 o 
  11   2   1        9.34       24.13     13.53 o 
  12   2   1       90.63      124.22     16.86 o 
  13   2   1       29.26       32.59     16.33 o 
  14   2   1      214.13      182.47     20.36 o 
  15   2   1       44.91       35.42     24.23 o 
  16   2   1       92.44       77.54     26.81 o 
  17   2   1       47.62       29.79     27.91 o 
 -17   3   1       11.30       17.78     20.62 o 
 -16   3   1        4.83       14.55     20.22 o 
 -15   3   1       87.49       83.64     20.59 o 
 -14   3   1       24.57        9.50     17.11 o 
 -13   3   1      450.37      464.21     21.62 o 
 -12   3   1      390.73      403.54     21.56 o 
 -11   3   1        3.57      -10.22     10.22 o 
 -10   3   1      419.70      482.33     16.68 o 
  -9   3   1        5.44       -0.34      5.13 o 
  -8   3   1       11.24       12.08      4.91 o 
  -7   3   1      205.65      212.88      8.28 o 
  -6   3   1      213.37      190.26      9.32 o 
  -5   3   1        9.74        4.07      3.46 o 
  -4   3   1     1592.31     1564.33     20.34 o 
  -3   3   1      181.54      183.56      6.27 o 
  -2   3   1      808.31      871.56     13.10 o 
  -1   3   1      615.95      628.86      9.32 o 
   0   3   1     1538.73     1616.85     19.27 o 
   1   3   1      264.08      324.24      8.22 o 
   2   3   1       12.77       26.81      2.83 o 
   3   3   1     1076.35     1077.10     15.62 o 
   4   3   1       12.21       12.09      3.28 o 
   5   3   1     2296.51     2651.62     32.34 o 
   6   3   1     1998.43     2042.29     26.53 o 
   7   3   1       55.17       69.75      6.17 o 
   8   3   1      140.84      157.29      8.11 o 
   9   3   1       38.55       45.45      9.01 o 
  10   3   1       52.04       56.14     13.32 o 
  11   3   1      318.53      273.25     20.30 o 
  12   3   1      390.65      316.76     22.17 o 
  13   3   1      139.14      148.22     19.81 o 
  14   3   1       22.77       41.22     19.28 o 
  15   3   1        1.79       10.89     19.43 o 
  16   3   1       16.03       21.31     20.56 o 
 -16   4   1       55.17       75.97     22.53 o 
 -15   4   1      160.96      227.40     28.74 o 
 -14   4   1       56.10       77.56     20.50 o 
 -13   4   1      174.16      167.41     42.31 o 
 -12   4   1      200.25      235.41     17.40 o 
 -11   4   1      162.38      213.21     18.50 o 
 -10   4   1     2384.88     2469.90     43.49 o 
  -9   4   1      770.89      807.94     17.16 o 
  -8   4   1      612.74      643.96     15.62 o 
  -7   4   1       26.81       17.04      6.36 o 
  -6   4   1     1019.14      974.10     17.42 o 
  -5   4   1     2008.83     2246.78     28.74 o 
  -4   4   1       56.91       53.75      4.79 o 
  -3   4   1     2341.92     2513.42     32.83 o 
  -2   4   1     8465.46     8912.98    104.60 o 
  -1   4   1     2552.01     2599.37     31.12 o 
   0   4   1     3720.59     3671.31     42.28 o 
   1   4   1     5626.47     5722.73     68.17 o 
   2   4   1     2005.31     1851.42     27.14 o 
   3   4   1     6284.87     6309.62     75.32 o 
   4   4   1      129.39      126.74      5.86 o 
   5   4   1     2339.98     2390.50     30.27 o 
   6   4   1      921.01      914.19     15.18 o 
   7   4   1     2179.88     2178.78     33.43 o 
   8   4   1       29.50       12.39      8.52 o 
   9   4   1     1303.51     1284.79     30.30 o 
  10   4   1      241.33      223.57     18.37 o 
  11   4   1      386.26      415.16     23.70 o 
  12   4   1       52.75       81.67     15.32 o 
  13   4   1      247.74      244.29     34.84 o 
  14   4   1       27.78       37.82     19.75 o 
  15   4   1      251.07      262.96     35.20 o 
  16   4   1        6.67       12.42     22.25 o 
 -15   5   1       82.51       28.57     22.07 o 
 -14   5   1        4.63      -11.92     21.90 o 
 -13   5   1      104.87       97.61     20.70 o 
 -12   5   1        0.71        1.29     14.13 o 
 -11   5   1       27.89       29.59     11.34 o 
 -10   5   1        2.42        4.72     11.10 o 
  -9   5   1       22.47       44.93     11.37 o 
  -8   5   1      637.89      686.29     24.09 o 
  -7   5   1      772.27      798.51     19.50 o 
  -6   5   1      701.19      734.16     16.15 o 
  -5   5   1     2061.19     2221.59     33.60 o 
  -4   5   1     1177.67     1163.19     19.97 o 
  -3   5   1      667.62      683.27     12.34 o 
  -2   5   1      379.70      333.84      8.46 o 
  -1   5   1       70.29       63.79      4.90 o 
   0   5   1      978.19      967.85     15.88 o 
   1   5   1       65.53       70.92      4.94 o 
   2   5   1      344.59      333.14      8.36 o 
   3   5   1       13.33        6.43      3.75 o 
   4   5   1       35.56       29.89      5.50 o 
   5   5   1      100.28      118.63      7.30 o 
   6   5   1      426.47      405.54     13.03 o 
   7   5   1       14.34       19.40     12.51 o 
   8   5   1        5.18       26.67      9.53 o 
   9   5   1      165.32      169.24     22.00 o 
  10   5   1      775.69      778.45     35.49 o 
  11   5   1      127.14      167.09     22.14 o 
  12   5   1       10.46        5.70     14.47 o 
  13   5   1        0.72      -15.52     15.52 o 
  14   5   1       48.95       56.76     22.04 o 
  15   5   1       21.34       11.85     22.67 o 
 -14   6   1       48.90       39.63     29.76 o 
 -13   6   1      118.60      124.90     22.97 o 
 -12   6   1        1.64       -0.96     15.16 o 
 -11   6   1      574.30      582.78     43.23 o 
 -10   6   1       20.18       36.21     12.50 o 
  -9   6   1       15.76       25.24     11.83 o 
  -8   6   1      181.50      206.88     14.16 o 
  -7   6   1      591.15      641.31     27.17 o 
  -6   6   1      627.91      593.09     16.98 o 
  -5   6   1       27.37       28.35      7.57 o 
  -4   6   1      630.38      625.61     17.72 o 
  -3   6   1      266.57      283.12     11.03 o 
  -2   6   1     1497.63     1425.74     40.54 o 
  -1   6   1      194.03      195.22      8.61 o 
   0   6   1      528.10      505.97     14.70 o 
   1   6   1      438.41      411.14     12.33 o 
   2   6   1      750.57      765.77     16.07 o 
   3   6   1      416.23      397.84     14.55 o 
   4   6   1      908.92      872.49     19.34 o 
   5   6   1      626.29      659.26     17.04 o 
   6   6   1        0.32       -8.61      8.61 o 
   7   6   1     1726.35     1698.30     36.61 o 
   8   6   1      102.94      125.69     12.92 o 
   9   6   1     2305.28     2205.86     46.12 o 
  10   6   1      273.94      211.43     20.84 o 
  11   6   1       81.18       70.84     18.69 o 
  12   6   1      185.04      165.69     22.16 o 
  13   6   1      336.12      338.88     23.97 o 
  14   6   1       10.23      -12.27     22.47 o 
 -13   7   1        8.56       19.46     27.95 o 
 -12   7   1       18.98       35.74     27.87 o 
 -11   7   1      109.08       84.04     27.22 o 
 -10   7   1       57.53       63.96     18.15 o 
  -9   7   1      401.96      449.26     24.49 o 
  -8   7   1       31.52       16.16     11.74 o 
  -7   7   1      219.58      271.38     15.83 o 
  -6   7   1      331.20      320.96     14.00 o 
  -5   7   1      642.72      644.72     18.27 o 
  -4   7   1      209.95      202.75     11.17 o 
  -3   7   1      723.30      741.99     25.47 o 
  -2   7   1      519.60      466.08     14.83 o 
  -1   7   1      998.43     1007.68     20.01 o 
   0   7   1      139.14      147.13      9.78 o 
   1   7   1      199.28      207.87     10.63 o 
   2   7   1      941.88      936.01     24.93 o 
   3   7   1       41.42       31.94     10.60 o 
   4   7   1     2200.08     2172.95     48.45 o 
   5   7   1      507.48      460.61     17.69 o 
   6   7   1      441.61      467.80     18.41 o 
   7   7   1       11.39       18.92     11.25 o 
   8   7   1     1131.16      984.46     34.18 o 
   9   7   1        3.31       35.04     23.28 o 
  10   7   1      325.03      343.59     24.97 o 
  11   7   1        0.25       -1.45     18.81 o 
  12   7   1      248.42      232.59     26.30 o 
  13   7   1        2.73       12.58     19.47 o 
 -12   8   1        1.78      -11.11     43.37 o 
 -11   8   1       32.19        5.48     36.51 o 
 -10   8   1       15.52       17.26     26.87 o 
  -9   8   1        2.71      -13.10     30.52 o 
  -8   8   1        4.07       -0.04     22.93 o 
  -7   8   1      109.84      108.21     31.06 o 
  -6   8   1      145.13      182.51     16.23 o 
  -5   8   1      108.16       93.43     19.68 o 
  -4   8   1        1.47       -3.17      9.17 o 
  -3   8   1       44.19       39.06     16.51 o 
  -2   8   1      661.85      660.83     27.44 o 
  -1   8   1      650.50      658.23     20.34 o 
   0   8   1       34.86       33.61      9.20 o 
   1   8   1       34.35       37.69     10.57 o 
   2   8   1       91.49       84.20     10.36 o 
   3   8   1       27.13        4.39     10.37 o 
   4   8   1      203.15      201.49     14.71 o 
   5   8   1       24.40       38.97     21.55 o 
   6   8   1       73.38       92.46     17.05 o 
   7   8   1        0.23       17.89     19.00 o 
   8   8   1      179.03      165.20     20.78 o 
   9   8   1       32.54       66.98     19.78 o 
  10   8   1       12.12       12.89     19.36 o 
  11   8   1       27.61       16.19     21.46 o 
  12   8   1        2.02        5.60     22.04 o 
 -10   9   1        1.41       -3.78     28.51 o 
  -9   9   1      102.85       85.35     53.21 o 
  -8   9   1        8.34      -23.28     24.67 o 
  -7   9   1      350.75      361.91     34.27 o 
  -6   9   1      105.08      128.49     27.72 o 
  -5   9   1      440.43      385.54     33.02 o 
  -4   9   1       19.60       -7.25     21.57 o 
  -3   9   1      255.76      249.52     14.77 o 
  -2   9   1       45.73       53.65     11.59 o 
  -1   9   1      900.73      865.04     24.83 o 
   0   9   1        2.79      -19.31     29.52 o 
   1   9   1      108.24       95.48     30.62 o 
   2   9   1      438.01      478.66     25.29 o 
   3   9   1      959.40      858.21     34.20 o 
   4   9   1        5.46        0.20     16.17 o 
   5   9   1       66.22       54.83     18.29 o 
   6   9   1       41.74       26.65     20.67 o 
   7   9   1       10.88       -2.21     17.90 o 
   8   9   1      123.15      148.88     22.51 o 
   9   9   1       24.95      -12.57     19.22 o 
  10   9   1       67.56       84.70     30.28 o 
  -7  10   1        2.22      -27.12     27.12 o 
  -6  10   1      141.65      197.62     49.92 o 
  -5  10   1        0.16       56.22     36.32 o 
  -4  10   1      116.98       91.30     40.79 o 
  -3  10   1        2.76      -30.49     30.49 o 
  -2  10   1      164.99      232.75     40.15 o 
  -1  10   1        0.57      -21.22     30.20 o 
   0  10   1      112.66      107.47     34.10 o 
   1  10   1        2.93      -18.24     21.17 o 
   2  10   1       60.45       82.54     23.08 o 
   3  10   1       11.08       15.83     18.45 o 
   4  10   1       40.97       49.44     20.74 o 
   5  10   1       28.03       26.21     19.90 o 
   6  10   1      147.37      166.35     60.21 o 
   7  10   1        2.72       31.07     30.72 o 
 -17   0   2       47.18       74.31     37.80 o 
 -16   0   2      380.85      375.93     43.66 o 
 -15   0   2      116.08      126.12     35.00 o 
 -14   0   2        6.91        3.80     27.46 o 
 -13   0   2      154.57      137.37     20.22 o 
 -12   0   2     2299.74     2378.27     66.98 o 
 -11   0   2       64.03       47.39     10.03 o 
 -10   0   2     2785.99     3002.09     71.13 o 
  -9   0   2      147.64      146.98     10.44 o 
  -8   0   2       46.94       82.65      7.15 o 
  -7   0   2     4813.42     4849.77     70.86 o 
  -6   0   2     9265.98     9298.91    156.47 o 
  -5   0   2      635.72      576.67     11.97 o 
  -4   0   2     3569.50     3556.59     77.73 o 
  -3   0   2     5552.24     6194.69     77.27 o 
  -2   0   2    13404.06    13601.39    155.05 o 
   0   0   2       91.52       55.99      4.01 o 
   1   0   2      989.50     1077.56     26.99 o 
   2   0   2     3318.73     3318.75     61.66 o 
   3   0   2     2470.32     2357.85     50.55 o 
   4   0   2     7615.08     8071.36    146.24 o 
   5   0   2    18420.55    18194.53    392.05 o 
   6   0   2     2666.74     2938.83     45.34 o 
   7   0   2    14998.00    15178.61    212.97 o 
   8   0   2       79.23       53.46     10.81 o 
   9   0   2       25.26       27.46      9.07 o 
  10   0   2     5845.37     5464.77    129.96 o 
  11   0   2      401.50      384.61     23.90 o 
  12   0   2      472.75      622.47     48.78 o 
  13   0   2     1204.59     1206.81     67.29 o 
  14   0   2      136.30      103.77     34.19 o 
  15   0   2        0.53      -26.85     26.85 o 
  16   0   2      968.66     1029.34     72.12 o 
  17   0   2      593.51      640.53     58.60 o 
 -17   1   2       34.14       45.47     26.66 o 
 -16   1   2      103.10       71.23     23.98 o 
 -15   1   2      290.79      291.74     28.22 o 
 -14   1   2        3.12      -12.48     12.48 o 
 -13   1   2      737.07      691.17     24.32 o 
 -12   1   2       43.78       36.53     11.79 o 
 -11   1   2       62.70       65.17      7.61 o 
 -10   1   2      606.26      637.63     13.88 o 
  -9   1   2     2352.59     2413.94     28.41 o 
  -8   1   2        3.40        6.50      4.08 o 
  -7   1   2     2743.13     2818.96     32.70 o 
  -6   1   2      139.58      184.98      5.10 o 
  -5   1   2     1865.57     1819.77     21.20 o 
  -4   1   2     1733.01     1716.95     18.51 o 
  -3   1   2     5860.24     6243.73     60.52 o 
  -2   1   2      387.89      318.43      4.47 o 
  -1   1   2     3394.32     3187.80     50.33 o 
   0   1   2      182.98      169.52      3.78 o 
   1   1   2    10177.51    10294.04    140.54 o 
   2   1   2    11617.32    11882.19    136.75 o 
   3   1   2        8.08       23.07      2.64 o 
   4   1   2      546.55      466.40      8.45 o 
   5   1   2      111.74      130.18      5.22 o 
   6   1   2     1386.75     1473.40     19.53 o 
   7   1   2     5570.42     5872.02     64.16 o 
   8   1   2     1207.22     1222.55     18.36 o 
   9   1   2      124.24      139.81      7.82 o 
  10   1   2      338.06      324.09     18.95 o 
  11   1   2       12.76       23.89     13.23 o 
  12   1   2        0.87       -6.83     13.69 o 
  13   1   2      950.23      953.89     37.25 o 
  14   1   2      136.53      119.08     23.48 o 
  15   1   2       76.19       77.24     29.19 o 
  16   1   2       22.72        5.21     25.24 o 
  17   1   2      113.74      110.87     56.59 o 
 -17   2   2        0.66        3.37     25.80 o 
 -16   2   2        1.16        2.63     18.60 o 
 -15   2   2        1.85      -11.06     17.18 o 
 -14   2   2      562.18      600.82     27.54 o 
 -13   2   2       56.09       47.01     13.11 o 
 -12   2   2       49.55       47.61     12.04 o 
 -11   2   2       29.84       21.15      8.28 o 
 -10   2   2       55.75       57.30      6.34 o 
  -9   2   2      627.04      659.52     12.03 o 
  -8   2   2     4556.04     4485.91     50.05 o 
  -7   2   2      195.88      195.78      5.83 o 
  -6   2   2      190.96      241.68      6.22 o 
  -5   2   2     4586.92     4845.99     51.37 o 
  -4   2   2       24.13       37.26      3.03 o 
  -3   2   2    27671.42    28524.05    302.67 o 
  -2   2   2     1144.76     1125.20     14.68 o 
  -1   2   2     2301.41     2470.68     34.98 o 
   0   2   2      827.20      760.44     10.24 o 
   1   2   2    11416.29    11604.13    143.00 o 
   2   2   2     2841.51     2932.46     33.34 o 
   3   2   2     4285.48     4284.14     48.07 o 
   4   2   2     1835.74     2035.16     23.58 o 
   5   2   2      878.16      854.11     12.38 o 
   6   2   2     4405.22     4548.60     49.95 o 
   7   2   2     2848.66     2739.64     34.73 o 
   8   2   2     1176.68     1104.62     18.84 o 
   9   2   2     2879.50     2803.27     52.93 o 
  10   2   2      197.61      165.16     17.75 o 
  11   2   2      158.62      158.57     21.94 o 
  12   2   2      868.97      813.15     31.68 o 
  13   2   2      104.65      130.53     18.90 o 
  14   2   2      465.03      534.99     29.09 o 
  15   2   2      104.83       78.66     19.59 o 
  16   2   2        4.13        8.31     34.95 o 
  17   2   2       61.20       58.82     29.88 o 
 -16   3   2       38.86       64.52     21.55 o 
 -15   3   2        9.54       27.01     18.52 o 
 -14   3   2       96.16       93.19     18.97 o 
 -13   3   2      266.63      302.95     18.61 o 
 -12   3   2      106.42       95.77     13.86 o 
 -11   3   2     3566.79     3627.03     78.57 o 
 -10   3   2       84.05       79.67      8.73 o 
  -9   3   2       39.04       31.25      6.44 o 
  -8   3   2     2062.21     2108.82     28.49 o 
  -7   3   2       31.93       33.93      5.86 o 
  -6   3   2     8466.33     8507.62     94.53 o 
  -5   3   2      721.56      624.10     10.81 o 
  -4   3   2     3190.98     3376.14     41.96 o 
  -3   3   2     2029.49     2023.19     26.28 o 
  -2   3   2     2914.72     2808.29     46.76 o 
  -1   3   2        7.89       10.40      2.02 o 
   0   3   2    14917.18    15067.01    172.67 o 
   1   3   2     3219.75     3323.21     37.53 o 
   2   3   2     4730.06     4824.24     53.63 o 
   3   3   2      204.09      213.61      5.66 o 
   4   3   2     9098.76     9309.45    102.21 o 
   5   3   2       21.77        8.32      4.04 o 
   6   3   2    10473.24    10123.48    120.05 o 
   7   3   2      217.61      239.73      8.13 o 
   8   3   2      275.19      299.89     14.91 o 
   9   3   2      606.39      609.70     24.49 o 
  10   3   2        9.94        4.25     11.04 o 
  11   3   2     1671.34     1682.64     39.41 o 
  12   3   2     1110.10     1058.17     39.78 o 
  13   3   2      105.89      126.45     20.05 o 
  14   3   2        2.56        1.94     18.52 o 
  15   3   2      285.32      260.70     59.79 o 
  16   3   2        1.65        2.87     27.31 o 
 -16   4   2       25.52       23.36     39.14 o 
 -15   4   2       98.66      139.26     25.44 o 
 -14   4   2       75.28       63.65     19.90 o 
 -13   4   2        5.97       -5.31     14.16 o 
 -12   4   2      485.35      500.92     21.81 o 
 -11   4   2      366.20      420.87     30.24 o 
 -10   4   2      732.27      748.78     19.04 o 
  -9   4   2      937.68      970.14     18.80 o 
  -8   4   2     1225.04     1245.15     22.74 o 
  -7   4   2      320.34      339.59      9.43 o 
  -6   4   2      108.00      101.44      6.50 o 
  -5   4   2       77.58      108.41      5.59 o 
  -4   4   2       16.88       14.28      4.24 o 
  -3   4   2     1145.55     1145.11     16.51 o 
  -2   4   2      521.98      553.16      9.23 o 
  -1   4   2     4985.49     4995.22     65.12 o 
   0   4   2        7.16        8.61      2.94 o 
   1   4   2       61.92       63.06      4.23 o 
   2   4   2      423.03      532.86     10.14 o 
   3   4   2      179.37      208.89      7.43 o 
   4   4   2     4914.44     5015.72     57.49 o 
   5   4   2     1126.70     1257.54     18.28 o 
   6   4   2      139.47      137.21      6.77 o 
   7   4   2      164.84      179.91      9.95 o 
   8   4   2      180.62      173.90     11.52 o 
   9   4   2      469.83      452.55     17.75 o 
  10   4   2     1052.28     1029.38     40.17 o 
  11   4   2       21.12       -2.25     10.60 o 
  12   4   2        0.53       -9.78     13.96 o 
  13   4   2        0.23        5.85     17.40 o 
  14   4   2        7.98      -14.19     19.82 o 
  15   4   2      224.42      225.86     26.31 o 
  16   4   2       84.39       68.98     23.01 o 
 -15   5   2      287.94      296.87     79.95 o 
 -14   5   2       62.75       48.19     25.85 o 
 -13   5   2      246.04      268.87     33.48 o 
 -12   5   2        3.75       -6.24     13.21 o 
 -11   5   2      150.22      178.33     15.91 o 
 -10   5   2       81.81       71.13     11.16 o 
  -9   5   2      168.64      178.17     14.65 o 
  -8   5   2      227.74      236.44     10.63 o 
  -7   5   2     1746.90     1860.94     40.32 o 
  -6   5   2       34.89       38.58      6.69 o 
  -5   5   2      562.06      539.51     13.36 o 
  -4   5   2     5506.65     5514.80     63.42 o 
  -3   5   2     1624.58     1644.01     22.22 o 
  -2   5   2     1693.02     1646.10     22.14 o 
  -1   5   2      390.65      370.09      9.99 o 
   0   5   2      352.34      360.64      9.36 o 
   1   5   2      963.97     1040.07     15.76 o 
   2   5   2     4165.40     3967.18     46.43 o 
   3   5   2       83.55       97.07      6.00 o 
   4   5   2     4393.87     4314.71     58.19 o 
   5   5   2      240.51      263.05     12.74 o 
   6   5   2      411.18      404.34     15.73 o 
   7   5   2      499.59      460.82     16.35 o 
   8   5   2     2234.82     2126.01     69.37 o 
   9   5   2        7.08       10.26     10.43 o 
  10   5   2      129.16      118.48     13.95 o 
  11   5   2      212.87      226.72     33.67 o 
  12   5   2        2.67      -15.10     15.10 o 
  13   5   2      379.95      405.39     24.59 o 
  14   5   2        0.50        6.69     20.88 o 
  15   5   2       85.18       57.83     24.31 o 
 -14   6   2        7.31       37.10     26.53 o 
 -13   6   2       57.99       91.04     36.19 o 
 -12   6   2      401.01      382.22     32.78 o 
 -11   6   2        8.19        7.16     34.00 o 
 -10   6   2      643.92      660.08     34.55 o 
  -9   6   2      199.49      216.77     15.05 o 
  -8   6   2      159.36      160.10     12.33 o 
  -7   6   2      763.05      804.42     20.19 o 
  -6   6   2      423.83      412.12     20.30 o 
  -5   6   2      241.70      276.02     11.47 o 
  -4   6   2       49.20       56.45     10.41 o 
  -3   6   2       11.90       11.36      6.67 o 
  -2   6   2       64.46       61.91     13.23 o 
  -1   6   2     3427.15     3433.62     51.75 o 
   0   6   2      626.20      632.13     15.85 o 
   1   6   2      971.47      929.36     21.03 o 
   2   6   2      792.82      811.27     18.81 o 
   3   6   2       49.06       56.33      7.30 o 
   4   6   2      739.91      691.53     16.82 o 
   5   6   2     1727.24     1670.08     34.21 o 
   6   6   2      192.40      180.29     12.23 o 
   7   6   2      921.53      905.17     26.11 o 
   8   6   2       53.74       63.76     11.68 o 
   9   6   2      163.59      160.32     17.60 o 
  10   6   2      155.15      191.16     20.19 o 
  11   6   2      232.33      237.32     22.86 o 
  12   6   2        2.27       -2.71     19.04 o 
  13   6   2      177.02      206.02     22.37 o 
  14   6   2       21.60      -23.63     23.63 o 
 -13   7   2        3.43        8.84     49.49 o 
 -12   7   2       89.08      124.50     29.14 o 
 -11   7   2      592.89      575.01     77.24 o 
 -10   7   2       80.41       86.12     24.65 o 
  -9   7   2       19.43       18.17     22.95 o 
  -8   7   2       66.05       52.57     15.13 o 
  -7   7   2       35.44       13.95      9.33 o 
  -6   7   2      462.53      440.22     15.64 o 
  -5   7   2     1228.76     1156.14     24.88 o 
  -4   7   2        2.02       -0.91     11.93 o 
  -3   7   2      290.82      255.16     11.83 o 
  -2   7   2      549.72      497.03     15.43 o 
  -1   7   2      119.38      100.80      9.06 o 
   0   7   2     3502.99     3375.89     54.77 o 
   1   7   2     1986.30     1903.05     33.42 o 
   2   7   2      267.94      256.42     11.53 o 
   3   7   2      675.00      727.54     23.01 o 
   4   7   2      469.50      415.93     16.73 o 
   5   7   2      377.04      353.28     15.90 o 
   6   7   2      467.96      466.04     18.67 o 
   7   7   2       30.58       30.21     14.58 o 
   8   7   2       27.32        1.51     14.62 o 
   9   7   2       89.46      107.52     20.94 o 
  10   7   2        0.13       27.59     18.20 o 
  11   7   2       68.09       72.57     20.57 o 
  12   7   2       15.88       25.34     21.64 o 
  13   7   2        9.43       45.01     22.90 o 
 -12   8   2       36.96       51.97     29.32 o 
 -11   8   2        2.13        6.95     27.78 o 
 -10   8   2       70.58       89.47     40.99 o 
  -9   8   2       58.90       47.50     24.74 o 
  -8   8   2      358.07      358.52     32.52 o 
  -7   8   2       67.36       48.41     16.23 o 
  -6   8   2      520.27      499.23     20.56 o 
  -5   8   2       63.18       64.04     12.34 o 
  -4   8   2      182.92      187.79     12.14 o 
  -3   8   2     1057.20     1047.27     24.48 o 
  -2   8   2     1384.24     1360.93     29.29 o 
  -1   8   2       58.08       55.38     10.53 o 
   0   8   2      222.49      242.95     16.09 o 
   1   8   2      645.15      650.91     21.24 o 
   2   8   2       24.71       22.40     10.84 o 
   3   8   2     2769.42     2623.00     50.63 o 
   4   8   2      211.77      196.20     18.43 o 
   5   8   2      438.86      437.30     49.14 o 
   6   8   2       86.10      132.48     21.30 o 
   7   8   2      346.86      333.05     23.14 o 
   8   8   2      111.35      190.55     38.13 o 
   9   8   2      299.75      328.83     31.58 o 
  10   8   2        2.54       37.08     19.86 o 
  11   8   2        4.51       23.18     21.23 o 
 -10   9   2       25.43       12.93     54.75 o 
  -9   9   2       16.70       14.06     26.08 o 
  -8   9   2        6.26       63.33     44.82 o 
  -7   9   2       14.73      -27.25     27.25 o 
  -6   9   2        0.84       22.20     24.36 o 
  -5   9   2       27.25       41.63     23.76 o 
  -4   9   2      130.73      104.95     23.82 o 
  -3   9   2       79.00       31.09     20.59 o 
  -2   9   2       81.47       55.25     30.07 o 
  -1   9   2        3.88       14.46     27.82 o 
   0   9   2      542.00      628.57     32.73 o 
   1   9   2      331.71      371.76     22.59 o 
   2   9   2       28.61       47.16     16.15 o 
   3   9   2       76.03       67.65     17.43 o 
   4   9   2      116.87      105.81     19.17 o 
   5   9   2       15.10       -2.88     21.25 o 
   6   9   2      116.81      131.20     20.83 o 
   7   9   2       15.41       32.83     19.55 o 
   8   9   2       11.88       42.04     20.36 o 
   9   9   2        9.25       22.95     21.21 o 
  -7  10   2       17.54       26.34     28.05 o 
  -6  10   2      163.03      149.86     33.74 o 
  -5  10   2        2.48        1.13     37.65 o 
  -4  10   2      200.99      182.67     28.98 o 
  -3  10   2        2.11       -1.93     30.72 o 
  -2  10   2       71.26       20.12     30.94 o 
  -1  10   2      526.45      520.37     50.26 o 
   0  10   2       43.00       34.48     31.94 o 
   1  10   2       10.06       35.90     31.94 o 
   2  10   2       12.34        9.63     30.27 o 
   3  10   2      176.22      173.10     27.68 o 
   4  10   2      118.97      129.27     22.28 o 
   5  10   2       44.63       51.79     20.77 o 
   6  10   2        3.45       34.18     21.31 o 
   7  10   2       33.21       21.48     21.55 o 
 -17   1   3        1.92       24.79     25.45 o 
 -16   1   3       37.07       46.18     24.17 o 
 -15   1   3       13.32       16.07     16.45 o 
 -14   1   3      611.20      654.55     34.46 o 
 -13   1   3      775.75      777.34     32.43 o 
 -12   1   3        8.81        6.93      9.52 o 
 -11   1   3      403.43      419.97     11.05 o 
 -10   1   3      265.71      268.97      8.30 o 
  -9   1   3      535.60      536.74     11.33 o 
  -8   1   3     1550.42     1452.49     19.91 o 
  -7   1   3     2396.13     2460.31     28.86 o 
  -6   1   3     4566.86     4552.20     49.10 o 
  -5   1   3      358.30      364.55      6.05 o 
  -4   1   3    18935.51    18940.51    165.26 o 
  -3   1   3     3962.54     4324.60     37.07 o 
  -2   1   3    19065.34    19152.83    191.60 o 
  -1   1   3     1127.45     1424.41     23.23 o 
   0   1   3      139.51      157.62      6.22 o 
   1   1   3    19208.68    19626.43    264.98 o 
   2   1   3    28469.45    28601.68    352.99 o 
   3   1   3     2620.42     2427.24     29.14 o 
   4   1   3     8284.44     8320.87     92.00 o 
   5   1   3     5283.84     5102.45     58.60 o 
   6   1   3     9506.27     9761.99    125.37 o 
   7   1   3     3414.52     3262.80     38.75 o 
   8   1   3     2113.61     2117.73     31.76 o 
   9   1   3     2062.89     1958.59     39.11 o 
  10   1   3      395.41      392.54     20.42 o 
  11   1   3     1107.89     1017.63     71.06 o 
  12   1   3        2.36      -14.15     14.15 o 
  13   1   3      711.74      753.24     31.35 o 
  14   1   3        1.96      -10.40     19.79 o 
  15   1   3      195.93      192.79     46.78 o 
  16   1   3       46.15       55.44     27.44 o 
  17   1   3      157.28      231.86     34.87 o 
 -17   2   3       25.63       35.95     32.66 o 
 -16   2   3       32.08       25.59     19.21 o 
 -15   2   3       16.28        5.43     17.48 o 
 -14   2   3      334.04      324.16     22.96 o 
 -13   2   3        8.38       19.28     12.59 o 
 -12   2   3      189.26      205.31     18.09 o 
 -11   2   3      151.76      155.64     15.65 o 
 -10   2   3       37.58       45.19      5.69 o 
  -9   2   3     1667.47     1651.13     29.35 o 
  -8   2   3     1863.63     2023.22     23.91 o 
  -7   2   3      221.04      243.59      6.31 o 
  -6   2   3     3594.30     3566.48     41.84 o 
  -5   2   3      378.92      332.83      7.19 o 
  -4   2   3      652.64      782.31     10.56 o 
  -3   2   3    11569.00    12052.42    121.73 o 
  -2   2   3     6648.75     7325.79     79.45 o 
  -1   2   3    22451.14    23011.18    282.19 o 
   0   2   3      317.76      302.96      7.33 o 
   1   2   3     8330.55     8261.25     95.21 o 
   2   2   3     2129.16     2264.82     25.00 o 
   3   2   3     9304.72     9241.69    107.84 o 
   4   2   3      616.63      537.15     11.77 o 
   5   2   3      954.70     1012.22     15.41 o 
   6   2   3     1976.69     1895.39     25.53 o 
   7   2   3     2326.62     2286.09     30.52 o 
   8   2   3      615.44      643.19     25.07 o 
   9   2   3      354.00      322.03     15.38 o 
  10   2   3     1280.00     1212.14     39.47 o 
  11   2   3       27.53       22.48     14.00 o 
  12   2   3     3352.38     3168.81     72.64 o 
  13   2   3       70.75       58.69     17.58 o 
  14   2   3      782.04      748.71     32.65 o 
  15   2   3        1.31        3.51     22.52 o 
  16   2   3       86.64      112.88     29.07 o 
  17   2   3       15.35       42.58     28.74 o 
 -16   3   3      107.24      115.53     21.92 o 
 -15   3   3       14.57        9.64     18.43 o 
 -14   3   3        0.13       -3.83     16.90 o 
 -13   3   3      329.86      351.85     19.66 o 
 -12   3   3        0.25      -11.81     11.81 o 
 -11   3   3        2.11       15.68     11.11 o 
 -10   3   3      872.86      885.89     36.26 o 
  -9   3   3       47.20       54.33      6.36 o 
  -8   3   3      562.81      552.35     11.12 o 
  -7   3   3      115.35      135.23      5.50 o 
  -6   3   3      738.47      673.85     10.42 o 
  -5   3   3       46.48       55.33      3.80 o 
  -4   3   3      320.02      359.64      8.17 o 
  -3   3   3       27.24       51.27      3.54 o 
  -2   3   3     6044.99     6541.31     71.88 o 
  -1   3   3       16.87       16.02      3.09 o 
   0   3   3    15187.75    15569.96    166.41 o 
   1   3   3     2389.84     2442.15     26.79 o 
   2   3   3     3644.19     3988.05     48.18 o 
   3   3   3     7013.39     7773.64     85.65 o 
   4   3   3     5231.66     5854.94     65.84 o 
   5   3   3      755.04      658.91     12.24 o 
   6   3   3        1.40       -1.11      4.27 o 
   7   3   3      149.24      155.09      9.99 o 
   8   3   3      270.84      274.22     30.47 o 
   9   3   3      130.21      117.46     23.37 o 
  10   3   3        1.29       -7.64     11.00 o 
  11   3   3      196.95      217.13     17.34 o 
  12   3   3       13.47       14.02     16.48 o 
  13   3   3      464.56      487.49     28.53 o 
  14   3   3       20.05       19.04     18.94 o 
  15   3   3        3.06       21.00     20.30 o 
  16   3   3       14.36       51.07     22.57 o 
 -16   4   3      166.44      136.65     48.33 o 
 -15   4   3       15.28       28.08     25.46 o 
 -14   4   3      254.48      284.72     45.46 o 
 -13   4   3      195.52      186.92     25.12 o 
 -12   4   3      783.33      790.83     26.69 o 
 -11   4   3      146.21      136.58     14.61 o 
 -10   4   3      104.21      115.94     12.76 o 
  -9   4   3     2361.66     2351.27     34.07 o 
  -8   4   3      395.31      399.40     14.68 o 
  -7   4   3     1066.13     1041.08     16.89 o 
  -6   4   3      199.55      195.95      6.52 o 
  -5   4   3     6752.74     6781.47     76.23 o 
  -4   4   3       59.36       66.74      4.51 o 
  -3   4   3     8215.40     8177.92    104.12 o 
  -2   4   3       10.17        6.46      3.33 o 
  -1   4   3     1907.37     1774.83     21.09 o 
   0   4   3      189.17      211.36      6.57 o 
   1   4   3     3793.43     3827.62     43.84 o 
   2   4   3     1175.08     1137.45     16.84 o 
   3   4   3     3292.30     3469.38     43.31 o 
   4   4   3      616.32      543.48     10.41 o 
   5   4   3     1732.62     1656.46     22.60 o 
   6   4   3     5940.52     6003.48    104.43 o 
   7   4   3      644.10      600.64     34.06 o 
   8   4   3     1868.72     1871.26     45.04 o 
   9   4   3        7.47       25.73     12.47 o 
  10   4   3      661.23      667.45     28.39 o 
  11   4   3       58.33       61.89     14.58 o 
  12   4   3       81.94       75.57     16.64 o 
  13   4   3      174.69      211.60     23.12 o 
  14   4   3      262.61      281.71     37.54 o 
  15   4   3        2.52       16.06     21.87 o 
  16   4   3      188.20      196.83     27.30 o 
 -15   5   3       28.18       -3.76     27.02 o 
 -14   5   3      320.93      331.67     60.29 o 
 -13   5   3       74.67       92.14     25.51 o 
 -12   5   3       74.79       95.65     18.98 o 
 -11   5   3       29.12       22.08     15.38 o 
 -10   5   3      641.26      603.13     41.65 o 
  -9   5   3        1.36        6.33      7.65 o 
  -8   5   3       26.81       31.99      7.68 o 
  -7   5   3      282.45      266.95     10.64 o 
  -6   5   3      251.30      282.59     10.25 o 
  -5   5   3      212.00      226.60      8.51 o 
  -4   5   3        4.29        5.88      4.67 o 
  -3   5   3      132.80      138.22      6.18 o 
  -2   5   3      496.71      499.65     11.78 o 
  -1   5   3      169.45      187.26      8.60 o 
   0   5   3     1158.98     1181.16     17.04 o 
   1   5   3     1410.56     1402.50     19.28 o 
   2   5   3      950.70     1033.11     15.50 o 
   3   5   3     1795.65     1933.53     27.09 o 
   4   5   3      213.20      245.69      8.89 o 
   5   5   3      199.72      203.61     11.99 o 
   6   5   3      308.32      306.10     12.97 o 
   7   5   3      216.87      201.83     12.17 o 
   8   5   3      387.32      395.36     16.48 o 
   9   5   3       61.59       49.52     11.08 o 
  10   5   3      110.43       95.06     24.97 o 
  11   5   3      331.44      285.64     23.52 o 
  12   5   3       90.17       86.55     17.11 o 
  13   5   3       97.26       85.33     18.29 o 
  14   5   3       12.90        1.84     18.67 o 
  15   5   3       44.30       51.34     24.14 o 
 -14   6   3       65.65       76.89     29.39 o 
 -13   6   3        0.39       60.79     27.16 o 
 -12   6   3       73.81       57.85     25.80 o 
 -11   6   3       85.07      100.73     18.68 o 
 -10   6   3      150.22      143.90     17.67 o 
  -9   6   3       28.95       20.10     11.25 o 
  -8   6   3      321.64      335.84     30.03 o 
  -7   6   3      830.02      785.44     20.02 o 
  -6   6   3      602.74      565.81     16.34 o 
  -5   6   3      339.23      329.88     15.10 o 
  -4   6   3       11.37        9.98      6.79 o 
  -3   6   3     1564.92     1416.99     24.11 o 
  -2   6   3        0.87       -1.29      5.58 o 
  -1   6   3     1906.32     1784.03     33.14 o 
   0   6   3       40.51       42.87      6.23 o 
   1   6   3       52.42       40.81      6.20 o 
   2   6   3      676.53      687.68     16.32 o 
   3   6   3      606.79      578.27     17.35 o 
   4   6   3      314.94      319.91     13.36 o 
   5   6   3      101.70       91.63     10.09 o 
   6   6   3       51.12       48.41      9.71 o 
   7   6   3      233.85      233.22     13.97 o 
   8   6   3        6.77       12.56     11.20 o 
   9   6   3        7.77      -13.71     13.71 o 
  10   6   3       72.68       96.55     19.25 o 
  11   6   3       14.64        1.11     17.89 o 
  12   6   3      139.45      104.78     22.16 o 
  13   6   3       26.67        2.76     18.78 o 
  14   6   3      251.13      267.42     25.34 o 
 -13   7   3       62.46       88.69     28.30 o 
 -12   7   3       91.96      119.78     49.16 o 
 -11   7   3      109.67       60.91     25.97 o 
 -10   7   3      110.10      140.27     33.44 o 
  -9   7   3       93.29      125.42     29.61 o 
  -8   7   3      446.83      493.69     22.11 o 
  -7   7   3        4.38        8.88     10.97 o 
  -6   7   3      521.97      527.44     19.55 o 
  -5   7   3      159.96      151.36     12.42 o 
  -4   7   3     1038.86     1036.18     30.87 o 
  -3   7   3        0.59       -3.83      5.44 o 
  -2   7   3      744.91      773.31     22.80 o 
  -1   7   3        9.08        7.34      5.08 o 
   0   7   3      444.92      455.28     15.46 o 
   1   7   3     1297.50     1317.75     42.80 o 
   2   7   3     2166.19     2157.53     50.53 o 
   3   7   3        8.19       14.69      9.87 o 
   4   7   3      509.59      485.13     17.78 o 
   5   7   3      176.06      181.89     13.63 o 
   6   7   3      469.53      483.99     18.97 o 
   7   7   3      108.87       96.75     16.20 o 
   8   7   3       13.17       -4.62     14.57 o 
   9   7   3      328.62      368.23     26.71 o 
  10   7   3      153.15      173.39     21.90 o 
  11   7   3       74.76      118.71     21.74 o 
  12   7   3        4.95        7.62     20.96 o 
  13   7   3        6.45       36.20     37.26 o 
 -11   8   3        0.83       28.50     28.27 o 
 -10   8   3      283.43      280.71     56.96 o 
  -9   8   3       13.24       10.74     25.89 o 
  -8   8   3      140.25      145.13     27.65 o 
  -7   8   3       17.28       12.32     15.27 o 
  -6   8   3        8.69       -1.87     13.67 o 
  -5   8   3       60.36       36.67     21.85 o 
  -4   8   3      602.56      584.65     25.07 o 
  -3   8   3      507.38      554.20     46.06 o 
  -2   8   3        8.24       20.11     12.92 o 
  -1   8   3       90.65      113.16     22.15 o 
   0   8   3       23.75       16.35     10.27 o 
   1   8   3      121.59      129.68     12.61 o 
   2   8   3      232.14      220.63     16.57 o 
   3   8   3       52.80       36.72     13.83 o 
   4   8   3       21.12       16.97     14.57 o 
   5   8   3      139.63      112.89     21.93 o 
   6   8   3        2.02       -2.09     16.10 o 
   7   8   3      142.87      158.09     20.21 o 
   8   8   3      199.56      195.18     23.72 o 
   9   8   3       15.41       52.35     20.25 o 
  10   8   3       52.38       50.63     23.58 o 
  11   8   3        2.50        9.48     21.88 o 
  -9   9   3       10.36       10.44     26.07 o 
  -8   9   3       61.43       45.88     27.14 o 
  -7   9   3       53.00       36.59     24.53 o 
  -6   9   3      165.12      223.28     29.95 o 
  -5   9   3        4.28      -20.99     20.99 o 
  -4   9   3      115.49      122.57     25.95 o 
  -3   9   3       27.08       27.80     21.25 o 
  -2   9   3      168.49      165.56     34.45 o 
  -1   9   3        0.73      -14.13     27.56 o 
   0   9   3       12.94       10.11     27.66 o 
   1   9   3       48.70       30.27     22.13 o 
   2   9   3        8.31       22.66     35.42 o 
   3   9   3      201.32      250.41     23.62 o 
   4   9   3        2.05       -1.41     16.42 o 
   5   9   3      251.31      272.11     37.04 o 
   6   9   3       12.07       12.55     17.13 o 
   7   9   3       63.95       36.94     19.74 o 
   8   9   3        3.38       -5.46     19.45 o 
   9   9   3       78.87       70.42     22.56 o 
  -6  10   3        1.42       -8.74     26.07 o 
  -5  10   3       24.34       20.98     25.93 o 
  -4  10   3        0.05       32.65     35.26 o 
  -3  10   3       13.50      -28.69     28.69 o 
  -2  10   3      160.53      121.54     37.22 o 
  -1  10   3      152.04      170.03     35.96 o 
   0  10   3       27.14       25.44     33.90 o 
   1  10   3       92.00      107.63     36.35 o 
   2  10   3       27.37       -3.64     31.78 o 
   3  10   3       18.46       12.49     24.35 o 
   4  10   3        1.78      -24.43     24.43 o 
   5  10   3        0.73       -6.52     25.69 o 
   6  10   3       31.36        8.96     27.04 o 
 -17   0   4      203.46      256.38     44.37 o 
 -16   0   4        4.99      -29.81     29.81 o 
 -15   0   4       99.24       46.40     28.08 o 
 -14   0   4      229.27      182.78     23.58 o 
 -13   0   4       65.65       97.88     19.46 o 
 -12   0   4       73.66       94.73     17.94 o 
 -11   0   4     2244.41     2122.00     74.89 o 
 -10   0   4     1349.80     1236.79     36.42 o 
  -9   0   4      519.71      542.46     16.62 o 
  -8   0   4      243.09      272.23      8.89 o 
  -7   0   4     9031.71     8838.80    112.61 o 
  -6   0   4      998.96      875.43     14.67 o 
  -5   0   4     2168.25     2029.63     27.87 o 
  -4   0   4     7144.95     7491.37     86.82 o 
  -3   0   4      467.56      431.05      7.98 o 
  -2   0   4    18805.03    18179.82    275.38 o 
  -1   0   4     1383.32     1546.85     28.89 o 
   0   0   4    20376.75    20401.21    355.97 o 
   1   0   4    24467.63    25008.65    848.39 o 
   2   0   4     5401.05     5735.31    104.81 o 
   3   0   4     1700.28     1725.29     40.15 o 
   4   0   4    10944.16    10613.56    164.15 o 
   5   0   4       67.69       57.22      5.88 o 
   6   0   4    18063.80    16961.69    262.81 o 
   7   0   4     2116.97     2296.56     43.66 o 
   8   0   4     1558.64     1417.76     69.76 o 
   9   0   4     2533.12     2397.50     64.29 o 
  10   0   4      150.58      123.64     17.07 o 
  11   0   4      299.81      357.57     35.84 o 
  12   0   4      747.75      719.70     52.29 o 
  13   0   4       50.94       76.21     31.39 o 
  14   0   4       32.75        7.02     29.72 o 
  15   0   4       51.82        3.48     31.07 o 
  16   0   4       28.19       38.86     36.00 o 
  17   0   4       18.09       20.77     42.11 o 
 -17   1   4        4.40      -23.80     23.80 o 
 -16   1   4        1.40       23.02     21.84 o 
 -15   1   4      155.23      158.72     20.50 o 
 -14   1   4       37.12       63.81     17.11 o 
 -13   1   4       64.41       47.89     15.22 o 
 -12   1   4       36.45       31.01     11.85 o 
 -11   1   4        4.21       10.47      6.88 o 
 -10   1   4       23.15       13.97      5.14 o 
  -9   1   4      186.57      172.60      6.24 o 
  -8   1   4      450.39      434.72      8.33 o 
  -7   1   4        1.11       -2.92      2.92 o 
  -6   1   4       28.73       18.20      2.73 o 
  -5   1   4      276.88      328.75      5.27 o 
  -4   1   4       44.69       46.84      2.09 o 
  -3   1   4      313.25      314.11      4.57 o 
  -2   1   4    10361.90    10753.83    124.20 o 
  -1   1   4    14402.47    15363.27    207.17 o 
   0   1   4     4463.77     4600.51     72.19 o 
   1   1   4    30293.02    31208.27    384.35 o 
   2   1   4     1795.64     2037.28     31.50 o 
   3   1   4     9209.73     9416.84    110.74 o 
   4   1   4     1369.94     1308.56     18.38 o 
   5   1   4       89.07       87.03      6.15 o 
   6   1   4       15.95       19.96      4.51 o 
   7   1   4      971.13      992.53     14.87 o 
   8   1   4       20.93       19.50      5.48 o 
   9   1   4     1025.87      913.90     23.44 o 
  10   1   4       69.07       75.91     30.03 o 
  11   1   4      581.09      572.92     25.52 o 
  12   1   4       13.64       10.52     14.63 o 
  13   1   4       49.27       33.26     20.06 o 
  14   1   4       51.74       66.80     23.17 o 
  15   1   4      281.79      235.01     31.55 o 
  16   1   4      131.18       75.74     29.23 o 
  17   1   4       11.05        7.45     41.24 o 
 -17   2   4       23.39       -7.82     30.25 o 
 -16   2   4       27.75       26.89     20.82 o 
 -15   2   4      361.32      405.19     25.96 o 
 -14   2   4      136.25      118.74     18.73 o 
 -13   2   4      189.03      139.91     17.94 o 
 -12   2   4        2.48        5.98      9.67 o 
 -11   2   4       46.58       40.93     12.27 o 
 -10   2   4      115.40      110.35      7.37 o 
  -9   2   4     3413.66     3465.94     38.64 o 
  -8   2   4       31.76       34.52      4.50 o 
  -7   2   4     1056.56     1066.19     15.05 o 
  -6   2   4      327.15      313.14      6.56 o 
  -5   2   4     3844.18     3823.81     39.03 o 
  -4   2   4     1937.32     1840.66     18.91 o 
  -3   2   4     6170.30     6482.84     71.10 o 
  -2   2   4     1683.92     1795.24     21.20 o 
  -1   2   4     3765.48     3622.98     40.43 o 
   0   2   4     4725.14     4757.40     66.77 o 
   1   2   4        7.05        5.22      2.38 o 
   2   2   4    10886.16    11203.56    129.77 o 
   3   2   4      221.29      261.96      6.96 o 
   4   2   4     1788.12     1781.76     23.21 o 
   5   2   4     1276.49     1390.40     19.77 o 
   6   2   4      223.38      249.07      7.92 o 
   7   2   4     1029.87      999.05     17.11 o 
   8   2   4      495.15      411.59     18.29 o 
   9   2   4      123.32      110.57     12.11 o 
  10   2   4       76.88       72.95     12.29 o 
  11   2   4     1864.85     1786.28     47.13 o 
  12   2   4      233.90      251.39     26.44 o 
  13   2   4      162.43      194.94     23.49 o 
  14   2   4       81.80      132.88     20.76 o 
  15   2   4      328.53      397.15     37.91 o 
  16   2   4       61.12       41.34     28.32 o 
 -16   3   4        1.72       -6.19     51.24 o 
 -15   3   4        1.18        8.68     24.57 o 
 -14   3   4       29.44       13.02     26.64 o 
 -13   3   4       13.75        4.01     15.62 o 
 -12   3   4      760.42      821.66     31.32 o 
 -11   3   4      174.99      168.60     21.60 o 
 -10   3   4      796.01      904.57     33.46 o 
  -9   3   4        0.20        5.95      5.38 o 
  -8   3   4     1365.87     1395.25     26.55 o 
  -7   3   4      494.33      531.40     10.28 o 
  -6   3   4     9772.12     9711.50    101.54 o 
  -5   3   4      501.89      497.10      8.40 o 
  -4   3   4     9661.35    10356.86    106.16 o 
  -3   3   4       39.83       85.07      3.85 o 
  -2   3   4      314.30      424.76      7.72 o 
  -1   3   4    17596.09    17568.30    177.24 o 
   0   3   4      600.86      606.44     10.58 o 
   1   3   4      796.89      821.22     12.46 o 
   2   3   4       78.52       62.04      3.46 o 
   3   3   4      834.69      761.80     11.75 o 
   4   3   4      334.08      375.30     11.90 o 
   5   3   4     8299.39     8372.42    107.80 o 
   6   3   4       16.40       10.71      5.10 o 
   7   3   4     3709.18     3728.08     65.19 o 
   8   3   4       22.04       36.47     10.84 o 
   9   3   4     1066.17      980.96     49.28 o 
  10   3   4     2238.14     2267.29     54.69 o 
  11   3   4     2258.48     2127.47     46.54 o 
  12   3   4        9.30       24.02     14.74 o 
  13   3   4      359.95      341.91     45.93 o 
  14   3   4       84.78       65.99     21.70 o 
  15   3   4       81.75      110.06     36.09 o 
  16   3   4      250.84      254.45     35.71 o 
 -16   4   4       18.71       33.16     28.40 o 
 -15   4   4      114.79      129.40     28.43 o 
 -14   4   4        0.55        3.59     23.65 o 
 -13   4   4      138.46      136.66     24.68 o 
 -12   4   4      113.33       91.94     22.49 o 
 -11   4   4      293.57      302.69     20.59 o 
 -10   4   4       18.00       20.76      8.81 o 
  -9   4   4     1547.38     1636.38     35.36 o 
  -8   4   4      436.79      431.07     14.26 o 
  -7   4   4      114.24      123.99      5.86 o 
  -6   4   4       65.86       71.42      5.20 o 
  -5   4   4      354.80      387.66      9.02 o 
  -4   4   4     5128.86     5077.83     57.79 o 
  -3   4   4       12.11       20.98      3.73 o 
  -2   4   4       77.88       54.87      4.85 o 
  -1   4   4      476.98      479.79     10.91 o 
   0   4   4        3.28        2.28      3.09 o 
   1   4   4     1917.90     1929.38     22.58 o 
   2   4   4     2098.71     2176.89     28.44 o 
   3   4   4      236.71      212.87      6.37 o 
   4   4   4        0.12        5.26      4.39 o 
   5   4   4      311.00      297.32     10.53 o 
   6   4   4       15.53       12.69      9.46 o 
   7   4   4     1349.49     1399.50     36.19 o 
   8   4   4      946.04      912.50     28.57 o 
   9   4   4      187.02      210.54     17.08 o 
  10   4   4        6.45        9.21     28.13 o 
  11   4   4       29.33       -4.61     15.72 o 
  12   4   4      127.96      147.28     17.94 o 
  13   4   4       36.35       14.44     16.98 o 
  14   4   4       79.89      100.28     23.46 o 
  15   4   4       25.54      -17.89     28.50 o 
 -15   5   4        0.97      -25.35     25.35 o 
 -14   5   4      120.29      145.37     28.88 o 
 -13   5   4       24.29       30.02     23.88 o 
 -12   5   4       12.18       18.17     25.68 o 
 -11   5   4       62.71       43.97     40.55 o 
 -10   5   4      329.09      320.11     26.29 o 
  -9   5   4       38.24       48.82      9.91 o 
  -8   5   4     1650.07     1617.29     41.00 o 
  -7   5   4      126.03      110.84      9.91 o 
  -6   5   4      398.46      375.00     11.55 o 
  -5   5   4     3193.04     3141.99     40.99 o 
  -4   5   4     2377.47     2334.75     31.58 o 
  -3   5   4     1680.92     1651.16     23.76 o 
  -2   5   4      771.30      736.06     12.62 o 
  -1   5   4      488.73      545.21     10.84 o 
   0   5   4      332.50      311.53      7.92 o 
   1   5   4     4685.17     4660.27     53.52 o 
   2   5   4      438.00      473.89      9.69 o 
   3   5   4     3244.54     3386.19     47.11 o 
   4   5   4      287.98      270.84     11.36 o 
   5   5   4     1170.86     1114.80     24.61 o 
   6   5   4      123.38      144.41     10.28 o 
   7   5   4      960.35      915.09     23.33 o 
   8   5   4      538.93      580.12     19.68 o 
   9   5   4     1062.73     1073.59     28.62 o 
  10   5   4       26.88       36.07     18.01 o 
  11   5   4      168.84      171.70     23.09 o 
  12   5   4      139.30      106.01     20.82 o 
  13   5   4       27.40        9.52     16.84 o 
  14   5   4       31.33       35.27     20.31 o 
  15   5   4       54.12       61.28     29.51 o 
 -14   6   4        3.48       10.84     37.75 o 
 -13   6   4        5.61       12.33     40.17 o 
 -12   6   4        3.47        5.55     29.25 o 
 -11   6   4      336.39      385.94     32.95 o 
 -10   6   4        5.17       31.87     14.57 o 
  -9   6   4        3.89       -5.67     19.00 o 
  -8   6   4      151.89      138.69     15.56 o 
  -7   6   4      558.83      525.53     22.94 o 
  -6   6   4      305.45      299.90     17.86 o 
  -5   6   4     1223.45     1195.71     27.41 o 
  -4   6   4       86.55       92.48      7.82 o 
  -3   6   4      719.01      720.27     14.47 o 
  -2   6   4     3249.71     3228.47     45.44 o 
  -1   6   4      281.95      271.79     10.23 o 
   0   6   4     4281.04     4201.90     65.43 o 
   1   6   4     1606.39     1552.93     27.36 o 
   2   6   4      405.03      395.12     14.12 o 
   3   6   4       35.12       22.71      7.83 o 
   4   6   4      978.11      996.92     23.76 o 
   5   6   4      107.82      108.29     10.38 o 
   6   6   4     1682.64     1647.93     34.75 o 
   7   6   4     1250.41     1233.76     29.73 o 
   8   6   4        5.79       18.48     10.86 o 
   9   6   4       56.88       61.37     16.90 o 
  10   6   4      152.10      168.63     23.60 o 
  11   6   4      230.90      281.04     52.47 o 
  12   6   4      641.53      630.33     33.36 o 
  13   6   4        0.76        7.19     24.11 o 
  14   6   4        6.51        6.01     19.88 o 
 -13   7   4        0.23      -26.17     26.17 o 
 -12   7   4       88.92      110.64     28.44 o 
 -11   7   4       96.20      130.85     27.31 o 
 -10   7   4        1.37       -3.37     22.07 o 
  -9   7   4       59.00       81.41     16.31 o 
  -8   7   4      426.58      430.01     23.19 o 
  -7   7   4      188.70      173.56     17.55 o 
  -6   7   4      320.27      328.94     19.64 o 
  -5   7   4     1307.12     1158.02     33.95 o 
  -4   7   4       78.60       80.43     13.29 o 
  -3   7   4      680.39      666.65     24.45 o 
  -2   7   4      164.91      195.24     12.67 o 
  -1   7   4      168.99      130.24     10.92 o 
   0   7   4       41.87       28.92      8.79 o 
   1   7   4       67.76       67.63      9.78 o 
   2   7   4      118.22      109.41     10.68 o 
   3   7   4       63.54       51.75      9.85 o 
   4   7   4       72.57       71.38     17.76 o 
   5   7   4      840.17      825.53     23.29 o 
   6   7   4      396.60      403.57     21.97 o 
   7   7   4       19.84        7.64     14.23 o 
   8   7   4        0.68        0.93     15.06 o 
   9   7   4       85.30       94.63     19.69 o 
  10   7   4      478.76      427.84     27.66 o 
  11   7   4      522.26      525.98     31.27 o 
  12   7   4        7.86       24.10     22.61 o 
 -11   8   4       34.32       26.30     28.92 o 
 -10   8   4        0.00       22.53     26.40 o 
  -9   8   4      308.36      363.32     63.30 o 
  -8   8   4       52.67       30.90     22.41 o 
  -7   8   4      132.09      162.39     25.75 o 
  -6   8   4        2.08        1.39     21.72 o 
  -5   8   4       11.95       -7.06     20.14 o 
  -4   8   4      445.93      373.27     28.84 o 
  -3   8   4      390.06      445.58     29.18 o 
  -2   8   4        4.01       11.26     17.34 o 
  -1   8   4       70.65       79.12     40.55 o 
   0   8   4      181.55      221.10     24.05 o 
   1   8   4      471.30      487.36     30.51 o 
   2   8   4      121.64      141.78     36.11 o 
   3   8   4       72.90       68.52     14.99 o 
   4   8   4      249.68      296.83     19.58 o 
   5   8   4       30.56       13.63     14.95 o 
   6   8   4      377.87      370.00     29.76 o 
   7   8   4       31.21       40.77     17.19 o 
   8   8   4      652.99      727.74     32.94 o 
   9   8   4        0.73       -2.77     23.86 o 
  10   8   4      214.36      227.27     25.79 o 
  11   8   4        1.54        6.94     22.38 o 
  -9   9   4        3.24       24.51     28.33 o 
  -8   9   4        1.87        1.86     25.95 o 
  -7   9   4      216.25      219.73     29.93 o 
  -6   9   4      229.23      263.17     30.75 o 
  -5   9   4        0.76       -0.19     21.60 o 
  -4   9   4       56.57       42.05     22.41 o 
  -3   9   4        6.78      -16.74     20.04 o 
  -2   9   4       29.64      -21.09     26.11 o 
  -1   9   4       47.79       11.85     29.75 o 
   0   9   4        0.37      -26.85     26.85 o 
   1   9   4        0.75      -14.18     20.69 o 
   2   9   4      157.63      169.46     24.80 o 
   3   9   4      132.15      128.02     25.65 o 
   4   9   4       52.34       12.53     32.65 o 
   5   9   4      227.05      251.47     46.52 o 
   6   9   4      112.96       85.96     25.24 o 
   7   9   4        0.67       15.12     19.00 o 
   8   9   4        1.45        7.99     20.30 o 
   9   9   4        8.74       -5.57     21.38 o 
  -6  10   4       66.50       60.93     26.99 o 
  -5  10   4      271.38      288.74     50.76 o 
  -4  10   4       52.13       -1.09     32.49 o 
  -3  10   4        1.72       -2.45     35.51 o 
  -2  10   4       38.96       72.02     33.90 o 
  -1  10   4        1.95       -2.64     32.97 o 
   0  10   4      301.99      334.37     43.08 o 
   1  10   4       63.56       77.98     36.41 o 
   2  10   4       20.32       25.84     25.87 o 
   3  10   4      170.43      166.45     28.19 o 
   4  10   4      520.47      469.25     36.27 o 
   5  10   4        0.60      -19.24     25.71 o 
   6  10   4       32.48       12.25     30.60 o 
 -17   1   5       16.92      -15.52     35.19 o 
 -16   1   5      171.01      191.78     23.11 o 
 -15   1   5       36.44       31.78     17.74 o 
 -14   1   5      261.73      278.94     30.19 o 
 -13   1   5        1.06      -13.84     14.57 o 
 -12   1   5      530.78      576.25     21.16 o 
 -11   1   5      136.17      131.10     10.94 o 
 -10   1   5      897.65      848.20     18.49 o 
  -9   1   5     1159.59     1112.12     23.32 o 
  -8   1   5     1242.22     1262.84     14.76 o 
  -7   1   5     2919.73     2849.22     27.80 o 
  -6   1   5      528.54      477.93      6.91 o 
  -5   1   5     3163.52     3014.70     28.20 o 
  -4   1   5       10.52        8.91      2.17 o 
  -3   1   5     6998.13     7074.32     72.16 o 
  -2   1   5      657.59      701.09     10.04 o 
  -1   1   5    10441.46    10658.59    134.14 o 
   0   1   5        0.25        8.94      3.64 o 
   1   1   5    12202.83    12426.60    134.11 o 
   2   1   5     5404.26     5448.48     65.62 o 
   3   1   5    14451.24    14677.23    171.01 o 
   4   1   5      314.87      292.43     10.71 o 
   5   1   5     1446.75     1354.37     18.42 o 
   6   1   5     4155.09     4106.32     49.72 o 
   7   1   5       24.15       20.04      4.60 o 
   8   1   5     4428.24     4309.26     84.39 o 
   9   1   5      628.54      596.02     20.48 o 
  10   1   5     2143.76     1980.65    109.98 o 
  11   1   5      465.05      467.27     38.16 o 
  12   1   5      659.47      653.75     28.68 o 
  13   1   5       91.45       48.85     23.09 o 
  14   1   5      562.58      572.15     38.49 o 
  15   1   5       56.67       51.98     33.23 o 
  16   1   5       39.68       64.08     27.72 o 
 -16   2   5        4.03        2.89     24.14 o 
 -15   2   5       57.29       39.51     33.18 o 
 -14   2   5       27.60       35.55     23.05 o 
 -13   2   5      261.69      259.67     20.15 o 
 -12   2   5      181.50      154.61     18.60 o 
 -11   2   5       30.74       28.72      9.53 o 
 -10   2   5      106.03      113.79     11.82 o 
  -9   2   5        5.28        8.51      5.49 o 
  -8   2   5     1288.54     1309.85     25.57 o 
  -7   2   5      277.72      275.82      6.68 o 
  -6   2   5       36.93       27.99      3.31 o 
  -5   2   5      130.48      128.12      3.85 o 
  -4   2   5     1011.84      968.55     11.58 o 
  -3   2   5      213.37      246.71      5.31 o 
  -2   2   5     3241.07     3177.73     41.66 o 
  -1   2   5       71.74       60.12      4.53 o 
   0   2   5     1040.42     1012.60     15.64 o 
   1   2   5     3913.17     4135.35     49.60 o 
   2   2   5     4492.13     4689.35     56.51 o 
   3   2   5      738.08      664.34     11.04 o 
   4   2   5     2037.38     1930.52     23.69 o 
   5   2   5      553.79      562.58     11.15 o 
   6   2   5     3103.34     3121.69     39.21 o 
   7   2   5       21.07       18.32      7.56 o 
   8   2   5      786.51      669.00     24.49 o 
   9   2   5      198.17      204.71     14.03 o 
  10   2   5     1037.04      982.85     27.72 o 
  11   2   5      193.32      209.58     16.40 o 
  12   2   5        4.53       19.83     16.13 o 
  13   2   5      209.71      243.24     39.62 o 
  14   2   5      164.64      182.24     22.55 o 
  15   2   5       13.77       43.14     25.95 o 
  16   2   5       32.36       74.36     29.43 o 
 -16   3   5       30.17       24.11     54.61 o 
 -15   3   5        0.87       -2.25     30.51 o 
 -14   3   5      113.94       67.50     25.26 o 
 -13   3   5        2.39       25.75     21.03 o 
 -12   3   5      318.75      329.05     27.85 o 
 -11   3   5       21.60       16.23     12.72 o 
 -10   3   5       21.28       22.91     12.62 o 
  -9   3   5      682.43      714.73     14.21 o 
  -8   3   5      860.62      878.42     16.30 o 
  -7   3   5      223.34      215.23      6.87 o 
  -6   3   5      279.87      314.61      7.66 o 
  -5   3   5     1314.24     1258.73     16.39 o 
  -4   3   5     2393.63     2576.84     30.73 o 
  -3   3   5       11.34       13.14      3.71 o 
  -2   3   5      120.60      114.16      4.11 o 
  -1   3   5      676.62      663.59     10.99 o 
   0   3   5      439.79      415.36      7.64 o 
   1   3   5      610.42      647.65     10.95 o 
   2   3   5       32.38       23.95      3.90 o 
   3   3   5     1386.99     1317.09     18.45 o 
   4   3   5      311.47      294.43      8.66 o 
   5   3   5       91.77       83.75      6.31 o 
   6   3   5      482.94      508.92     13.54 o 
   7   3   5      513.43      471.97     19.59 o 
   8   3   5     1402.14     1433.60     37.71 o 
   9   3   5        1.45      -11.63     11.63 o 
  10   3   5      823.16      879.12     31.68 o 
  11   3   5       24.62       27.11     13.75 o 
  12   3   5      270.79      302.38     20.19 o 
  13   3   5      144.04      125.19     21.92 o 
  14   3   5      128.45      115.19     23.09 o 
  15   3   5        8.04        3.59     26.33 o 
  16   3   5       64.94       45.89     31.10 o 
 -15   4   5       86.42      119.56     27.86 o 
 -14   4   5        9.13      -22.80     22.80 o 
 -13   4   5      116.00      106.85     25.69 o 
 -12   4   5      271.13      300.51     56.31 o 
 -11   4   5      656.10      688.58     32.10 o 
 -10   4   5     2861.88     2871.56     63.62 o 
  -9   4   5     4461.34     4219.56     85.35 o 
  -8   4   5      665.50      676.20     17.78 o 
  -7   4   5      986.12     1041.51     31.97 o 
  -6   4   5     3303.78     3238.81     43.40 o 
  -5   4   5      678.45      709.84     12.39 o 
  -4   4   5     2750.93     2645.22     32.15 o 
  -3   4   5      397.60      440.63      8.77 o 
  -2   4   5     9230.01     9214.86    100.99 o 
  -1   4   5      522.14      613.31     10.16 o 
   0   4   5     7667.00     7623.79     97.71 o 
   1   4   5       88.33      102.79      5.16 o 
   2   4   5     5656.67     5398.27     61.24 o 
   3   4   5      633.58      666.51     12.44 o 
   4   4   5     8118.23     7954.92    103.90 o 
   5   4   5      659.59      702.52     19.37 o 
   6   4   5     1018.06      963.55     28.10 o 
   7   4   5     2834.38     2857.66     61.26 o 
   8   4   5      888.02      854.95     28.36 o 
   9   4   5     1115.85     1114.75     57.39 o 
  10   4   5      136.28      101.94     17.59 o 
  11   4   5     1007.24      979.00     54.96 o 
  12   4   5       13.64        9.47     15.48 o 
  13   4   5      411.24      428.71     25.03 o 
  14   4   5        3.34      -26.70     26.70 o 
  15   4   5      107.82       79.71     24.68 o 
 -15   5   5       22.68       20.09     28.48 o 
 -14   5   5       27.19       38.22     26.22 o 
 -13   5   5       34.33       23.03     28.19 o 
 -12   5   5      356.47      345.88     33.28 o 
 -11   5   5        8.63       -2.57     13.56 o 
 -10   5   5      100.43       92.72     15.04 o 
  -9   5   5      490.99      482.23     22.62 o 
  -8   5   5       20.90       23.68     11.66 o 
  -7   5   5     1692.94     1616.96     49.28 o 
  -6   5   5       89.49       80.62      8.35 o 
  -5   5   5      744.40      733.06     24.03 o 
  -4   5   5      295.63      322.88     10.15 o 
  -3   5   5       50.60       36.90      4.98 o 
  -2   5   5      145.47      141.74      9.35 o 
  -1   5   5      197.81      199.07      6.46 o 
   0   5   5      671.48      703.73     12.29 o 
   1   5   5      209.55      209.03      8.93 o 
   2   5   5      115.24      112.39      6.03 o 
   3   5   5     1192.98     1086.88     20.92 o 
   4   5   5       67.87       62.55      7.42 o 
   5   5   5      181.88      194.69     13.79 o 
   6   5   5       11.03       12.85      9.05 o 
   7   5   5      127.95      142.00     14.75 o 
   8   5   5      206.46      212.89     18.00 o 
   9   5   5       69.40       56.18     15.50 o 
  10   5   5        3.21       24.67     16.00 o 
  11   5   5        1.52       -6.58     17.17 o 
  12   5   5        2.74        3.33     18.86 o 
  13   5   5       10.18        1.61     17.94 o 
  14   5   5        8.97       14.30     19.99 o 
 -14   6   5        3.57       -8.55     28.25 o 
 -13   6   5       86.00      112.39     28.86 o 
 -12   6   5       21.51        0.37     31.05 o 
 -11   6   5        6.04       21.19     27.72 o 
 -10   6   5       54.42       59.93     15.71 o 
  -9   6   5       97.29      107.61     16.06 o 
  -8   6   5      299.83      321.76     32.69 o 
  -7   6   5      565.30      559.53     29.43 o 
  -6   6   5      245.83      233.55     18.58 o 
  -5   6   5      203.31      185.81     14.48 o 
  -4   6   5      198.06      192.38     16.63 o 
  -3   6   5      337.69      351.24     12.89 o 
  -2   6   5     1191.73     1228.22     22.36 o 
  -1   6   5        0.92        1.44      4.94 o 
   0   6   5     1320.89     1288.48     24.04 o 
   1   6   5       84.05       89.88     11.22 o 
   2   6   5     3867.57     3782.29     63.84 o 
   3   6   5        4.63       -2.36      7.28 o 
   4   6   5       78.46       77.07     11.21 o 
   5   6   5      704.23      713.58     20.23 o 
   6   6   5      694.36      673.93     20.54 o 
   7   6   5      187.31      213.42     23.60 o 
   8   6   5        2.38      -10.24     10.24 o 
   9   6   5      939.17      951.89     56.85 o 
  10   6   5      266.11      201.17     21.95 o 
  11   6   5       13.00        4.35     19.57 o 
  12   6   5       16.61       -0.37     20.92 o 
  13   6   5      193.87      119.25     25.85 o 
 -13   7   5        8.98       33.47     29.31 o 
 -12   7   5        7.70      -21.02     25.06 o 
 -11   7   5      112.44      144.33     27.53 o 
 -10   7   5       97.39      106.46     28.37 o 
  -9   7   5        4.89       23.20     30.83 o 
  -8   7   5        2.37       21.53     20.49 o 
  -7   7   5       20.82       44.34     21.45 o 
  -6   7   5       98.75      136.85     15.82 o 
  -5   7   5      642.25      623.57     42.22 o 
  -4   7   5      227.86      219.99     16.77 o 
  -3   7   5      686.58      727.59     21.86 o 
  -2   7   5      175.57      231.13     18.12 o 
  -1   7   5      498.71      519.40     17.92 o 
   0   7   5        5.22       38.93     15.66 o 
   1   7   5      322.42      329.78     16.98 o 
   2   7   5        1.46       -9.78      9.78 o 
   3   7   5      136.73      140.54     14.66 o 
   4   7   5       37.47       39.02     10.09 o 
   5   7   5      552.13      533.85     19.23 o 
   6   7   5        4.78       14.24     13.56 o 
   7   7   5       85.56       85.70     16.81 o 
   8   7   5       72.85       76.20     23.83 o 
   9   7   5       90.27       52.68     18.80 o 
  10   7   5      307.93      354.30     26.62 o 
  11   7   5      206.74      198.69     25.50 o 
  12   7   5       43.05       46.03     23.98 o 
 -11   8   5       87.92      140.19     30.71 o 
 -10   8   5        5.79      -15.84     25.02 o 
  -9   8   5        1.27       20.13     25.82 o 
  -8   8   5       65.69       37.98     24.19 o 
  -7   8   5        0.82        8.79     21.68 o 
  -6   8   5        0.97      -20.70     20.70 o 
  -5   8   5       23.69       26.78     33.37 o 
  -4   8   5      346.44      322.93     42.48 o 
  -3   8   5        5.62      -14.92     16.85 o 
  -2   8   5      122.41      124.10     34.50 o 
  -1   8   5        0.01       -2.57     18.54 o 
   0   8   5       35.30        9.86     17.82 o 
   1   8   5       56.31       64.20     20.59 o 
   2   8   5        0.04      -17.68     17.68 o 
   3   8   5       58.44       56.68     19.73 o 
   4   8   5        8.66       13.79     19.47 o 
   5   8   5       66.19       51.35     21.99 o 
   6   8   5        2.05      -15.08     15.08 o 
   7   8   5       29.47       14.84     19.72 o 
   8   8   5        0.21       -1.51     17.64 o 
   9   8   5        1.35      -18.64     18.64 o 
  10   8   5        3.78       27.58     20.96 o 
  -9   9   5       40.38       15.74     27.86 o 
  -8   9   5      151.67      116.72     28.93 o 
  -7   9   5       27.94       41.21     26.35 o 
  -6   9   5       26.90       44.23     25.04 o 
  -5   9   5       68.00       54.60     31.76 o 
  -4   9   5       66.81      115.61     24.46 o 
  -3   9   5       56.24       61.53     31.30 o 
  -2   9   5       11.41       -8.08     29.59 o 
  -1   9   5      773.90      794.43     55.51 o 
   0   9   5       13.33       -0.79     21.26 o 
   1   9   5      559.34      594.19     36.33 o 
   2   9   5       19.89       -1.14     22.86 o 
   3   9   5      865.09      848.04     43.24 o 
   4   9   5        1.78       38.97     22.79 o 
   5   9   5       53.86       60.45     24.41 o 
   6   9   5      117.62      122.73     68.53 o 
   7   9   5      125.81      144.01     28.78 o 
   8   9   5      139.92      185.13     30.43 o 
  -5  10   5       11.98       11.39     24.98 o 
  -4  10   5       50.36      117.20     40.60 o 
  -3  10   5       66.74       51.74     38.83 o 
  -2  10   5        3.39      -31.30     31.30 o 
  -1  10   5        0.11      -18.13     34.87 o 
   0  10   5       34.78       65.01     37.12 o 
   1  10   5        4.91       22.67     32.87 o 
   2  10   5        2.42      -24.23     24.23 o 
   3  10   5       46.73       47.78     25.28 o 
   4  10   5       98.31      103.56     29.57 o 
   5  10   5       50.54       28.07     50.40 o 
 -16   0   6      145.41       72.64     34.23 o 
 -15   0   6       22.97       24.89     29.59 o 
 -14   0   6      281.29      281.09     26.87 o 
 -13   0   6      200.08      134.46     21.25 o 
 -12   0   6     2388.18     2148.50    118.38 o 
 -11   0   6      277.07      250.11     24.95 o 
 -10   0   6      176.68      169.00     13.77 o 
  -9   0   6       98.19       85.98     10.60 o 
  -8   0   6     1155.56     1031.00     22.67 o 
  -7   0   6     1106.45     1073.01     17.39 o 
  -6   0   6     7466.87     7355.33     93.17 o 
  -5   0   6     6438.84     6466.63     90.02 o 
  -4   0   6     1583.37     1467.11     28.08 o 
  -3   0   6     1831.60     1755.01     23.41 o 
  -2   0   6     6735.73     7173.10    128.00 o 
  -1   0   6     2902.01     2604.61     47.94 o 
   0   0   6    21729.02    21346.01    373.08 o 
   1   0   6      413.95      428.89     11.32 o 
   2   0   6     5492.20     5519.80     88.50 o 
   3   0   6     7294.14     7052.83    112.38 o 
   4   0   6      715.89      833.51     19.83 o 
   5   0   6     4222.89     3980.65     68.03 o 
   6   0   6     3881.19     4009.02     84.87 o 
   7   0   6     1111.33     1080.79     29.67 o 
   8   0   6       44.71       28.05     19.66 o 
   9   0   6     1489.81     1395.82     44.13 o 
  10   0   6      135.64      110.37     34.00 o 
  11   0   6     5514.85     5319.53    187.10 o 
  12   0   6      125.87       82.97     31.04 o 
  13   0   6      534.91      497.54     50.00 o 
  14   0   6       94.22       99.17     37.86 o 
  15   0   6       45.92       50.26     40.05 o 
  16   0   6      206.60      393.35     55.25 o 
 -16   1   6       11.21        4.52     30.78 o 
 -15   1   6      373.49      330.28     28.95 o 
 -14   1   6       12.65       -6.85     15.23 o 
 -13   1   6        0.52      -11.28     11.90 o 
 -12   1   6        9.71        3.77      9.78 o 
 -11   1   6        6.46       -5.14      8.66 o 
 -10   1   6       19.97        3.66      7.94 o 
  -9   1   6      795.42      814.93     17.32 o 
  -8   1   6      114.90      109.82      5.30 o 
  -7   1   6       33.58       31.01      3.21 o 
  -6   1   6      213.81      188.87      4.34 o 
  -5   1   6       16.28       18.31      3.01 o 
  -4   1   6     3226.23     3472.06     37.01 o 
  -3   1   6      475.11      359.65      5.70 o 
  -2   1   6       49.54       81.22      8.22 o 
  -1   1   6       71.63       60.01      3.81 o 
   0   1   6      250.43      248.70      6.59 o 
   1   1   6       38.90       27.93      3.48 o 
   2   1   6        8.13       15.84      3.20 o 
   3   1   6      184.73      163.94      7.29 o 
   4   1   6     1199.68     1332.13     19.29 o 
   5   1   6     1625.87     1654.48     23.37 o 
   6   1   6      244.50      204.73     12.34 o 
   7   1   6      421.18      402.16     14.65 o 
   8   1   6     2504.19     2275.66     38.97 o 
   9   1   6      958.69      939.74     29.05 o 
  10   1   6       18.07       -5.04     12.63 o 
  11   1   6      451.16      382.82     22.22 o 
  12   1   6      559.02      544.09     26.98 o 
  13   1   6      345.87      325.74     30.72 o 
  14   1   6      216.69      235.98     38.44 o 
  15   1   6       30.33       42.87     25.83 o 
  16   1   6       31.11       31.93     28.35 o 
 -16   2   6       20.21       41.07     26.06 o 
 -15   2   6       80.16       76.40     34.47 o 
 -14   2   6       11.61       -3.15     21.93 o 
 -13   2   6        5.14       -4.34     18.77 o 
 -12   2   6       15.69       13.93     13.22 o 
 -11   2   6       17.90       21.57     10.94 o 
 -10   2   6     1014.65      968.63     22.17 o 
  -9   2   6       53.35       61.63      7.37 o 
  -8   2   6     1013.37      961.63     16.73 o 
  -7   2   6     1023.25      970.99     14.97 o 
  -6   2   6      455.08      482.01      8.59 o 
  -5   2   6     1492.05     1452.26     16.56 o 
  -4   2   6     2242.68     2226.80     23.66 o 
  -3   2   6      479.40      472.87      8.05 o 
  -2   2   6    10411.56    10323.29    120.12 o 
  -1   2   6      993.97     1049.78     15.11 o 
   0   2   6     4709.85     5075.73     56.89 o 
   1   2   6     1583.28     1465.52     19.96 o 
   2   2   6     1141.34     1090.00     16.75 o 
   3   2   6     2149.28     1958.66     25.42 o 
   4   2   6     2549.92     2448.26     29.00 o 
   5   2   6     1915.65     2164.85     25.37 o 
   6   2   6       54.69       71.27      5.83 o 
   7   2   6     7153.72     7038.67    131.39 o 
   8   2   6      948.06      937.31     36.34 o 
   9   2   6     3393.55     3300.44     70.16 o 
  10   2   6      191.59      189.29     15.32 o 
  11   2   6       10.13       -7.30     12.61 o 
  12   2   6       98.69      102.93     33.68 o 
  13   2   6      515.06      490.44     37.69 o 
  14   2   6        8.23        4.54     22.83 o 
  15   2   6      149.35       97.54     29.37 o 
  16   2   6        3.04       36.37     29.29 o 
 -16   3   6      163.71      185.24     78.98 o 
 -15   3   6        7.84       30.73     24.93 o 
 -14   3   6        5.62       12.91     22.20 o 
 -13   3   6      601.90      655.74     37.23 o 
 -12   3   6       63.86       80.71     15.39 o 
 -11   3   6     1174.99     1310.71     37.37 o 
 -10   3   6      936.72      846.69     28.61 o 
  -9   3   6      845.36      863.45     25.60 o 
  -8   3   6      404.89      417.74     12.48 o 
  -7   3   6     3686.01     3604.60     50.67 o 
  -6   3   6      213.81      215.74      6.59 o 
  -5   3   6     2467.06     2261.92     27.95 o 
  -4   3   6      520.85      544.87     17.00 o 
  -3   3   6     2765.25     2796.80     35.38 o 
  -2   3   6     7427.02     7526.64     95.86 o 
  -1   3   6     5666.72     5790.52     85.56 o 
   0   3   6     3207.57     3180.44     42.42 o 
   1   3   6     7466.58     7523.01     88.84 o 
   2   3   6     1839.41     1784.11     23.00 o 
   3   3   6      767.06      793.66     14.13 o 
   4   3   6     5966.11     5922.27     68.00 o 
   5   3   6     2045.43     2170.02     30.85 o 
   6   3   6      300.52      289.02     15.65 o 
   7   3   6      299.00      259.32     15.85 o 
   8   3   6      834.15      758.97     26.36 o 
   9   3   6        0.64        7.88     12.38 o 
  10   3   6     1319.71     1290.93     70.93 o 
  11   3   6       88.65       52.71     14.42 o 
  12   3   6     1600.33     1688.35     63.91 o 
  13   3   6        6.29      -17.81     17.81 o 
  14   3   6        3.92       10.09     21.44 o 
  15   3   6      424.11      484.14     33.74 o 
 -15   4   6       11.00       -5.52     24.88 o 
 -14   4   6        6.58       -8.41     22.67 o 
 -13   4   6        3.00       13.85     22.56 o 
 -12   4   6      159.71      164.57     18.86 o 
 -11   4   6      120.92      134.65     27.42 o 
 -10   4   6       43.88       60.47     14.02 o 
  -9   4   6      516.93      488.99     21.63 o 
  -8   4   6      202.43      222.34     11.44 o 
  -7   4   6       11.75       10.96      7.97 o 
  -6   4   6      226.43      231.10     10.41 o 
  -5   4   6      313.36      304.53      9.66 o 
  -4   4   6      289.25      285.07     10.68 o 
  -3   4   6        4.63        5.26      4.12 o 
  -2   4   6      976.08      987.26     15.69 o 
  -1   4   6     1338.71     1360.52     17.80 o 
   0   4   6      263.47      262.14      7.57 o 
   1   4   6      578.45      598.54     11.51 o 
   2   4   6        0.37       -3.86      3.93 o 
   3   4   6      230.14      233.56      6.96 o 
   4   4   6     1010.05     1028.02     19.11 o 
   5   4   6      702.36      648.14     42.38 o 
   6   4   6      188.44      228.05     15.18 o 
   7   4   6      161.49      126.88     14.10 o 
   8   4   6      429.99      432.87     34.52 o 
   9   4   6       97.43       80.07     15.97 o 
  10   4   6      289.64      272.24     24.74 o 
  11   4   6      272.61      267.95     23.06 o 
  12   4   6      150.25      105.98     17.99 o 
  13   4   6      182.31      187.08     20.88 o 
  14   4   6       16.63       22.78     20.09 o 
  15   4   6       44.59       22.53     24.57 o 
 -14   5   6      325.63      403.29     55.35 o 
 -13   5   6        4.43       11.42     24.50 o 
 -12   5   6      106.40       60.98     23.81 o 
 -11   5   6      519.47      563.83     27.04 o 
 -10   5   6      633.72      593.27     49.37 o 
  -9   5   6     1546.24     1589.19     42.05 o 
  -8   5   6      415.60      413.90     20.56 o 
  -7   5   6      896.42      854.35     27.90 o 
  -6   5   6      856.67      831.65     22.50 o 
  -5   5   6      516.79      502.67     27.17 o 
  -4   5   6       15.17       20.19      6.84 o 
  -3   5   6     2383.02     2416.43     39.32 o 
  -2   5   6      676.83      678.45     15.89 o 
  -1   5   6     2161.16     2076.20     49.12 o 
   0   5   6     1406.06     1403.75     23.07 o 
   1   5   6     1676.34     1719.12     23.15 o 
   2   5   6     2204.69     2070.20     30.91 o 
   3   5   6     1749.03     1659.48     49.46 o 
   4   5   6      613.52      542.04     19.94 o 
   5   5   6       20.23        9.98     10.21 o 
   6   5   6      711.61      723.29     39.08 o 
   7   5   6      315.37      285.98     17.78 o 
   8   5   6     2166.25     2069.06     50.60 o 
   9   5   6       29.76       19.42     15.31 o 
  10   5   6      381.80      364.28     35.32 o 
  11   5   6      237.47      238.13     29.99 o 
  12   5   6      360.33      379.06     27.53 o 
  13   5   6       63.37       50.34     24.39 o 
  14   5   6      252.01      256.89     25.51 o 
 -13   6   6       26.73       30.57     26.85 o 
 -12   6   6      573.90      630.83     64.46 o 
 -11   6   6       38.73       51.69     24.12 o 
 -10   6   6       32.37       52.44     36.08 o 
  -9   6   6       26.47       30.31     32.42 o 
  -8   6   6       84.69      106.40     17.46 o 
  -7   6   6       14.40       10.37     12.55 o 
  -6   6   6     1746.73     1694.13     42.41 o 
  -5   6   6      430.35      393.18     16.29 o 
  -4   6   6      674.52      712.92     21.07 o 
  -3   6   6       96.88       96.32      9.04 o 
  -2   6   6      332.51      349.08     14.40 o 
  -1   6   6      759.66      724.45     30.00 o 
   0   6   6      987.18     1020.76     21.43 o 
   1   6   6      538.06      509.94     18.67 o 
   2   6   6      523.77      492.80     18.19 o 
   3   6   6      640.95      612.84     18.40 o 
   4   6   6      312.60      332.66     18.51 o 
   5   6   6     1318.90     1296.64     28.61 o 
   6   6   6       49.73       45.12      9.85 o 
   7   6   6      294.89      293.22     14.82 o 
   8   6   6       40.48       53.63     15.68 o 
   9   6   6      247.58      223.52     20.78 o 
  10   6   6        0.09      -14.91     16.49 o 
  11   6   6      263.55      263.38     25.08 o 
  12   6   6        4.40       -4.47     21.19 o 
  13   6   6      136.96      109.89     25.34 o 
 -12   7   6        2.33        8.85     28.03 o 
 -11   7   6       42.27       36.68     46.12 o 
 -10   7   6      122.83      171.71     37.75 o 
  -9   7   6        3.05        5.66     21.93 o 
  -8   7   6        0.87        4.16     21.22 o 
  -7   7   6      115.59       96.44     22.95 o 
  -6   7   6       54.53       39.40     19.62 o 
  -5   7   6      414.57      440.98     29.70 o 
  -4   7   6        8.54      -10.33     11.53 o 
  -3   7   6        3.71        3.62      6.44 o 
  -2   7   6      470.57      494.05     17.78 o 
  -1   7   6       16.94       17.62      9.41 o 
   0   7   6       87.67      120.41     17.98 o 
   1   7   6      809.23      800.33     26.11 o 
   2   7   6     1500.01     1403.88     36.22 o 
   3   7   6      658.95      609.66     26.03 o 
   4   7   6      503.53      530.88     22.00 o 
   5   7   6        3.28       -1.07     18.26 o 
   6   7   6      298.20      321.32     20.86 o 
   7   7   6       41.64       27.57     15.29 o 
   8   7   6        1.20        8.52     16.76 o 
   9   7   6       89.71      116.79     20.58 o 
  10   7   6        8.23       11.55     18.70 o 
  11   7   6        0.53       -1.06     22.40 o 
  12   7   6        5.37      -10.05     22.96 o 
 -10   8   6      253.75      276.63     33.41 o 
  -9   8   6        4.90        5.38     25.35 o 
  -8   8   6      276.96      209.81     28.84 o 
  -7   8   6        0.17        8.21     29.51 o 
  -6   8   6      109.51      101.20     23.36 o 
  -5   8   6      220.18      259.33     33.58 o 
  -4   8   6      360.98      399.61     29.95 o 
  -3   8   6      180.10      157.84     23.14 o 
  -2   8   6      583.43      623.14     26.66 o 
  -1   8   6       17.48       16.20     19.75 o 
   0   8   6        6.40        5.83     18.82 o 
   1   8   6     1165.07     1250.87     48.13 o 
   2   8   6      264.04      295.42     46.19 o 
   3   8   6      338.34      351.72     28.92 o 
   4   8   6      186.59      183.57     24.62 o 
   5   8   6       55.57      102.07     34.68 o 
   6   8   6       14.70       13.52     21.31 o 
   7   8   6      272.60      330.69     30.13 o 
   8   8   6        3.47       20.93     23.40 o 
   9   8   6      133.14      152.32     61.06 o 
  10   8   6        8.54       28.33     28.22 o 
  -8   9   6      140.82      168.37     31.35 o 
  -7   9   6       26.03      -11.11     41.29 o 
  -6   9   6       62.61       35.54     24.46 o 
  -5   9   6       90.60       84.05     41.47 o 
  -4   9   6        0.16        7.41     28.56 o 
  -3   9   6      103.21      112.82     35.38 o 
  -2   9   6      426.92      428.03     46.20 o 
  -1   9   6       67.92       79.53     34.55 o 
   0   9   6       51.17       55.95     25.52 o 
   1   9   6       30.25       41.36     35.63 o 
   2   9   6        0.93        8.66     23.04 o 
   3   9   6        0.19       17.83     30.94 o 
   4   9   6      225.13      217.91     28.51 o 
   5   9   6      117.47      148.22     26.95 o 
   6   9   6       19.70        0.78     25.82 o 
   7   9   6       93.98       70.19     27.89 o 
   8   9   6        0.69       -5.08     52.38 o 
  -4  10   6       28.80      -19.38     37.48 o 
  -3  10   6        6.20       19.48     37.61 o 
  -2  10   6        2.50      -18.09     36.22 o 
  -1  10   6      295.36      322.26     44.88 o 
   0  10   6      581.37      542.26     55.19 o 
   1  10   6        8.91       -0.64     35.16 o 
   2  10   6       89.36      131.32     28.86 o 
   3  10   6       10.38      -22.26     24.39 o 
   4  10   6        3.47        2.11     27.11 o 
 -16   1   7        1.83        3.53     23.41 o 
 -15   1   7       33.23       13.91     27.83 o 
 -14   1   7      157.47      128.82     55.49 o 
 -13   1   7      617.09      613.16     37.85 o 
 -12   1   7        4.83        1.74     11.39 o 
 -11   1   7      470.72      497.95     19.51 o 
 -10   1   7      377.03      375.82     14.42 o 
  -9   1   7      660.31      664.48     15.91 o 
  -8   1   7      500.27      538.24     13.39 o 
  -7   1   7     1743.56     1761.65     32.58 o 
  -6   1   7     1337.35     1277.79     18.84 o 
  -5   1   7     2203.23     2235.30     26.09 o 
  -4   1   7     1035.27      948.74     12.19 o 
  -3   1   7     2045.11     2068.09     26.29 o 
  -2   1   7     4639.36     4621.52     55.33 o 
  -1   1   7     2385.02     2665.06     33.40 o 
   0   1   7     2291.19     2087.19     27.33 o 
   1   1   7      186.69      163.28      6.93 o 
   2   1   7     9921.76     9822.33    107.81 o 
   3   1   7      143.17      176.19      8.51 o 
   4   1   7     3896.01     3785.26     45.92 o 
   5   1   7      215.96      219.80     10.33 o 
   6   1   7     2047.47     2045.09     28.41 o 
   7   1   7      513.89      553.75     15.51 o 
   8   1   7     1825.48     1781.74     32.97 o 
   9   1   7      240.09      254.70     15.69 o 
  10   1   7      714.29      719.17     28.17 o 
  11   1   7       27.86       34.13     17.36 o 
  12   1   7       43.63       68.91     23.41 o 
  13   1   7      527.52      593.86     38.31 o 
  14   1   7        2.66       11.05     25.27 o 
  15   1   7      159.92      241.59     33.86 o 
  16   1   7       21.26       41.74     28.99 o 
 -16   2   7        1.31        9.92     25.60 o 
 -15   2   7       10.27       -1.47     22.63 o 
 -14   2   7       14.09        9.45     21.38 o 
 -13   2   7       46.72       33.61     15.01 o 
 -12   2   7       40.97       27.51     16.80 o 
 -11   2   7       31.04       32.26     13.88 o 
 -10   2   7      550.23      535.81     19.45 o 
  -9   2   7       44.21       49.66      9.64 o 
  -8   2   7      779.88      747.93     20.65 o 
  -7   2   7      522.02      481.19     15.12 o 
  -6   2   7      594.10      592.12     19.04 o 
  -5   2   7     3767.65     3752.33     46.64 o 
  -4   2   7       15.40       17.33      3.61 o 
  -3   2   7     9643.89     9833.36    107.27 o 
  -2   2   7      823.22      839.02     13.14 o 
  -1   2   7     6535.95     6438.94     71.68 o 
   0   2   7     2892.26     2943.71     34.58 o 
   1   2   7       33.64       38.81      4.33 o 
   2   2   7       44.45       43.01      5.20 o 
   3   2   7     4262.96     4221.43     50.03 o 
   4   2   7      259.08      262.34      8.15 o 
   5   2   7      945.09      857.78     13.86 o 
   6   2   7     1272.34     1289.06     25.25 o 
   7   2   7     1942.06     1875.22     44.17 o 
   8   2   7     1318.77     1319.94     60.08 o 
   9   2   7      135.13      130.98     15.58 o 
  10   2   7      672.89      644.83     23.64 o 
  11   2   7        6.28        3.49     12.98 o 
  12   2   7      605.27      592.98     40.17 o 
  13   2   7       25.76       35.62     21.27 o 
  14   2   7       37.94       30.58     26.17 o 
  15   2   7        8.12       -4.13     27.40 o 
 -15   3   7       21.58       33.05     25.76 o 
 -14   3   7        0.09        1.53     22.30 o 
 -13   3   7      126.54       78.97     23.20 o 
 -12   3   7        0.28       -3.30     13.70 o 
 -11   3   7      216.75      225.39     17.74 o 
 -10   3   7      133.68      111.78     12.46 o 
  -9   3   7     1082.61     1116.70     27.85 o 
  -8   3   7        2.16        7.16      7.23 o 
  -7   3   7      447.90      431.75     13.59 o 
  -6   3   7       53.11       75.31      7.63 o 
  -5   3   7        7.13        2.89      7.35 o 
  -4   3   7     2687.46     2771.12     38.88 o 
  -3   3   7      206.36      211.06      7.42 o 
  -2   3   7     2021.45     2139.42     30.79 o 
  -1   3   7       69.36       78.85      5.41 o 
   0   3   7       85.71       75.69      5.18 o 
   1   3   7       42.57       47.99      4.44 o 
   2   3   7       55.18       73.43      6.34 o 
   3   3   7       76.58       86.72      5.32 o 
   4   3   7       71.56       65.39      6.18 o 
   5   3   7      118.32      106.61      9.77 o 
   6   3   7     1070.16     1032.30     67.66 o 
   7   3   7      555.49      610.29     31.56 o 
   8   3   7      797.42      765.00     36.12 o 
   9   3   7      250.99      280.31     19.98 o 
  10   3   7       46.51        4.63     14.71 o 
  11   3   7      172.18      175.56     17.56 o 
  12   3   7        2.78      -16.88     16.88 o 
  13   3   7       49.63       30.05     20.95 o 
  14   3   7        0.09      -20.75     21.93 o 
  15   3   7       10.31       -3.08     22.87 o 
 -15   4   7      191.84      184.43     31.63 o 
 -14   4   7       13.82       35.05     25.60 o 
 -13   4   7       18.19       33.24     23.42 o 
 -12   4   7      489.29      566.59     35.00 o 
 -11   4   7      259.90      240.11     24.49 o 
 -10   4   7       38.19       49.89     13.67 o 
  -9   4   7      179.84      199.29     23.30 o 
  -8   4   7      750.64      745.82     22.13 o 
  -7   4   7       25.22       45.87      8.16 o 
  -6   4   7      541.97      708.05     37.23 o 
  -5   4   7      831.81      944.35     23.38 o 
  -4   4   7      504.52      567.11     20.09 o 
  -3   4   7     1833.12     1827.53     28.05 o 
  -2   4   7     2207.92     2298.93     48.68 o 
  -1   4   7     1397.26     1373.32     25.12 o 
   0   4   7       14.14       11.72      4.97 o 
   1   4   7     3898.65     3698.13     46.71 o 
   2   4   7        9.08       15.70      5.03 o 
   3   4   7     3679.27     3494.29     49.32 o 
   4   4   7      231.76      236.18     11.55 o 
   5   4   7     2500.82     2500.03     53.43 o 
   6   4   7      345.98      373.55     29.15 o 
   7   4   7     2083.17     2112.50     49.61 o 
   8   4   7      320.72      282.10     20.24 o 
   9   4   7     2037.57     1923.84     49.32 o 
  10   4   7      267.80      301.41     22.77 o 
  11   4   7      426.86      443.50     28.83 o 
  12   4   7      567.51      626.40     32.95 o 
  13   4   7      134.88      134.32     20.30 o 
  14   4   7      747.77      779.30     40.69 o 
 -14   5   7        3.89       11.72     25.85 o 
 -13   5   7        2.01        3.49     24.80 o 
 -12   5   7        1.04       30.62     25.29 o 
 -11   5   7      242.33      258.43     35.67 o 
 -10   5   7      324.61      332.08     29.40 o 
  -9   5   7      165.31      142.16     15.79 o 
  -8   5   7       36.95       34.72     12.40 o 
  -7   5   7      905.79      860.34     24.35 o 
  -6   5   7        7.75       17.58      9.47 o 
  -5   5   7       42.78       33.92      9.29 o 
  -4   5   7      248.12      221.34     11.90 o 
  -3   5   7       11.76       12.19      7.83 o 
  -2   5   7      770.41      743.01     31.51 o 
  -1   5   7        6.98        3.82      5.48 o 
   0   5   7        4.65        2.48      4.59 o 
   1   5   7       17.37       18.38      5.18 o 
   2   5   7      424.30      436.78     16.67 o 
   3   5   7        8.19        2.75      9.28 o 
   4   5   7     1107.14      992.70     39.72 o 
   5   5   7      307.22      322.54     17.04 o 
   6   5   7     1330.91     1262.74     34.66 o 
   7   5   7      148.36      143.46     16.30 o 
   8   5   7     1282.88     1233.02     37.11 o 
   9   5   7      147.37      147.35     17.85 o 
  10   5   7      227.51      213.28     20.90 o 
  11   5   7      195.85      174.22     23.53 o 
  12   5   7       94.03       78.88     21.77 o 
  13   5   7       18.24       24.06     19.83 o 
  14   5   7       25.12       51.15     21.09 o 
 -13   6   7        3.27      -26.46     26.46 o 
 -12   6   7       37.42       69.32     26.90 o 
 -11   6   7       16.72       -6.17     22.49 o 
 -10   6   7       74.06       26.99     23.28 o 
  -9   6   7       34.44       33.96     20.11 o 
  -8   6   7      176.66      174.43     24.03 o 
  -7   6   7        0.79       10.34     22.15 o 
  -6   6   7      169.57      151.26     15.10 o 
  -5   6   7      259.41      282.59     14.74 o 
  -4   6   7       24.58       33.02      9.79 o 
  -3   6   7     1132.44     1112.24     26.70 o 
  -2   6   7       68.48       56.27      9.61 o 
  -1   6   7      385.76      404.06     18.41 o 
   0   6   7      120.24      139.18      9.36 o 
   1   6   7       53.63       67.96     10.37 o 
   2   6   7      679.51      687.03     25.52 o 
   3   6   7      619.67      582.99     20.04 o 
   4   6   7        1.60       -1.66     10.30 o 
   5   6   7       76.66       80.84     15.29 o 
   6   6   7      532.89      547.41     18.47 o 
   7   6   7      906.00      862.01     24.53 o 
   8   6   7        2.40        6.38     14.70 o 
   9   6   7       19.96        9.07     16.69 o 
  10   6   7       86.23      127.91     20.78 o 
  11   6   7        8.78       16.53     19.95 o 
  12   6   7      115.54      120.78     32.49 o 
  13   6   7       13.25       -8.86     23.31 o 
 -12   7   7        6.39       20.72     28.11 o 
 -11   7   7       35.30       93.35     40.20 o 
 -10   7   7       79.16       54.89     26.08 o 
  -9   7   7      246.47      292.63     40.99 o 
  -8   7   7       23.90       39.30     25.16 o 
  -7   7   7      172.39      191.70     25.37 o 
  -6   7   7      329.36      313.70     33.65 o 
  -5   7   7      451.84      444.06     29.58 o 
  -4   7   7      157.76      207.28     18.18 o 
  -3   7   7        3.04       -4.50     11.50 o 
  -2   7   7      443.64      453.83     16.24 o 
  -1   7   7       19.32       25.84      9.89 o 
   0   7   7      831.97      812.06     26.28 o 
   1   7   7      168.17      170.43     14.59 o 
   2   7   7     1874.02     1885.38     44.78 o 
   3   7   7       63.19       58.76     12.57 o 
   4   7   7      679.15      652.93     37.53 o 
   5   7   7      193.25      150.82     22.36 o 
   6   7   7      187.76      222.56     40.89 o 
   7   7   7      258.22      294.86     29.11 o 
   8   7   7      519.78      523.98     36.25 o 
   9   7   7       20.47       56.95     25.65 o 
  10   7   7      174.04      171.93     23.70 o 
  11   7   7        2.42       31.96     21.80 o 
 -10   8   7        3.49       32.98     27.69 o 
  -9   8   7       18.51       23.52     26.87 o 
  -8   8   7        5.34       -9.52     23.66 o 
  -7   8   7       33.41       24.22     22.86 o 
  -6   8   7       17.77        5.81     21.64 o 
  -5   8   7       23.72       16.16     21.47 o 
  -4   8   7        0.41       24.42     19.92 o 
  -3   8   7       48.11       45.86     19.52 o 
  -2   8   7       35.20       23.87     18.87 o 
  -1   8   7        1.72        9.45     19.07 o 
   0   8   7       50.70       61.24     28.45 o 
   1   8   7       34.17       16.57     19.39 o 
   2   8   7        0.06       -8.59     19.57 o 
   3   8   7        1.84        3.71     20.28 o 
   4   8   7      193.94      252.86     27.83 o 
   5   8   7        3.18       28.97     22.52 o 
   6   8   7      183.20      182.90     27.89 o 
   7   8   7       24.53      -17.57     22.78 o 
   8   8   7       73.31       42.42     26.73 o 
   9   8   7        3.44      -11.43     25.97 o 
  -8   9   7       79.51       76.52     28.63 o 
  -7   9   7       63.98       54.32     28.00 o 
  -6   9   7        4.34       -8.04     24.92 o 
  -5   9   7        2.93       -9.11     22.44 o 
  -4   9   7      141.54      140.92     27.52 o 
  -3   9   7      249.01      236.97     39.63 o 
  -2   9   7       47.60       42.79     35.22 o 
  -1   9   7       85.35       50.36     31.78 o 
   0   9   7       14.47        1.96     23.31 o 
   1   9   7        2.40        8.96     23.21 o 
   2   9   7      210.93      243.26     28.64 o 
   3   9   7        3.99        0.46     55.77 o 
   4   9   7       18.34       14.24     24.66 o 
   5   9   7        8.49      -22.54     22.54 o 
   6   9   7      219.23      201.92     34.79 o 
   7   9   7        7.94      -23.79     25.69 o 
  -3  10   7       71.32       59.60     38.38 o 
  -2  10   7        5.63       13.27     36.35 o 
  -1  10   7       45.01       78.91     40.60 o 
   0  10   7       11.32      -33.13     33.13 o 
   1  10   7       37.10       36.71     28.50 o 
   2  10   7       24.09       14.56     27.56 o 
   3  10   7       22.42       -3.48     27.42 o 
 -15   0   8       41.54       27.43     34.16 o 
 -14   0   8      597.02      532.99     52.93 o 
 -13   0   8      497.35      567.69     31.72 o 
 -12   0   8      220.27      229.00     22.66 o 
 -11   0   8      455.61      474.58     21.62 o 
 -10   0   8     1242.64     1263.51     47.06 o 
  -9   0   8      280.15      276.55     15.42 o 
  -8   0   8      138.33      138.33     11.33 o 
  -7   0   8     1917.15     1893.61     41.06 o 
  -6   0   8       30.83       23.48      6.07 o 
  -5   0   8     8661.32     7837.81    121.39 o 
  -4   0   8      145.11      147.23      6.61 o 
  -3   0   8     1237.70     1147.80     25.16 o 
  -2   0   8     3344.50     3109.20     99.60 o 
  -1   0   8    16187.73    16037.17    412.72 o 
   1   0   8     4990.71     4760.62     77.65 o 
   2   0   8     1244.60     1315.47     31.11 o 
   3   0   8      325.36      378.78     14.55 o 
   4   0   8    16202.87    16056.40    250.19 o 
   5   0   8     3632.76     3425.30     61.17 o 
   6   0   8     3110.18     3108.57     79.39 o 
   7   0   8     1117.02     1027.88     29.74 o 
   8   0   8      164.66      180.58     24.26 o 
   9   0   8       30.08       24.12     15.64 o 
  10   0   8     1434.22     1386.69     70.93 o 
  11   0   8      151.19      103.29     31.42 o 
  12   0   8     1094.04     1073.29     70.09 o 
  13   0   8       24.50        2.38     32.78 o 
  14   0   8      121.72      190.86     43.21 o 
  15   0   8      278.83      290.35     51.35 o 
 -16   1   8       23.56      -29.91     36.87 o 
 -15   1   8        0.96       23.70     36.32 o 
 -14   1   8       10.93       14.57     17.44 o 
 -13   1   8       13.20      -12.72     12.72 o 
 -12   1   8       43.66       23.34     12.19 o 
 -11   1   8        9.83       12.60      9.63 o 
 -10   1   8     1399.87     1331.58     27.72 o 
  -9   1   8      316.10      287.50     12.57 o 
  -8   1   8      370.22      350.66     12.73 o 
  -7   1   8       45.91       53.25      7.13 o 
  -6   1   8     2518.91     2671.50     34.70 o 
  -5   1   8      341.80      327.24      6.94 o 
  -4   1   8     1770.96     1657.43     19.29 o 
  -3   1   8        8.18        2.91      3.12 o 
  -2   1   8     1965.91     2100.18     27.01 o 
  -1   1   8      253.47      256.35      7.10 o 
   0   1   8       36.61       61.53      4.65 o 
   1   1   8     4918.52     4862.43     55.97 o 
   2   1   8     1699.36     1508.87     29.29 o 
   3   1   8        8.55        7.25      4.36 o 
   4   1   8     1895.68     1717.04     26.37 o 
   5   1   8       24.40       26.94      6.00 o 
   6   1   8      717.39      752.31     20.49 o 
   7   1   8     1816.20     1807.19     32.74 o 
   8   1   8      550.98      555.69     32.52 o 
   9   1   8      718.93      721.25     23.76 o 
  10   1   8       59.87       82.66     15.98 o 
  11   1   8      287.28      283.87     21.05 o 
  12   1   8       97.42       80.10     23.62 o 
  13   1   8      117.10      134.08     28.63 o 
  14   1   8       40.20       17.17     26.10 o 
  15   1   8       67.52       85.24     30.73 o 
 -16   2   8       74.99       39.51     30.51 o 
 -15   2   8       26.00        6.75     34.55 o 
 -14   2   8      194.38      214.99     42.84 o 
 -13   2   8       30.48        4.46     26.90 o 
 -12   2   8      437.66      450.99     34.00 o 
 -11   2   8      290.29      311.29     16.87 o 
 -10   2   8      789.44      749.80     23.21 o 
  -9   2   8      216.05      216.02     14.59 o 
  -8   2   8      886.31      800.52     22.31 o 
  -7   2   8      517.11      504.05     14.83 o 
  -6   2   8      194.57      217.49      8.52 o 
  -5   2   8      553.44      498.97     11.79 o 
  -4   2   8       65.67       81.77      5.36 o 
  -3   2   8     8555.84     8598.49    101.54 o 
  -2   2   8     3024.82     3168.25     37.21 o 
  -1   2   8      180.51      194.51      7.20 o 
   0   2   8     3397.58     3309.67     41.94 o 
   1   2   8     4164.57     4142.01     51.88 o 
   2   2   8      555.84      432.33     15.40 o 
   3   2   8     3541.93     3712.06     45.19 o 
   4   2   8     1008.60     1081.57     17.82 o 
   5   2   8     1030.54     1102.74     19.80 o 
   6   2   8      992.98      933.41     23.94 o 
   7   2   8      123.23      157.68     14.53 o 
   8   2   8     2296.24     2395.72     54.97 o 
   9   2   8       48.55       56.62     14.84 o 
  10   2   8      230.56      244.51     17.33 o 
  11   2   8      121.98      136.79     16.31 o 
  12   2   8      683.08      704.45     31.18 o 
  13   2   8       13.72        7.02     19.32 o 
  14   2   8      409.46      463.73     59.19 o 
  15   2   8       22.65       16.34     29.60 o 
 -15   3   8       78.92       57.03     26.87 o 
 -14   3   8       30.89       49.16     24.41 o 
 -13   3   8       82.78       95.26     24.50 o 
 -12   3   8      610.20      683.63     37.53 o 
 -11   3   8      449.99      427.77     22.30 o 
 -10   3   8       47.11       44.95     11.94 o 
  -9   3   8       13.62       11.85     10.32 o 
  -8   3   8     2354.67     2290.46     44.69 o 
  -7   3   8        2.49       -2.11      8.22 o 
  -6   3   8     4118.93     4023.15     61.22 o 
  -5   3   8     1329.05     1331.99     24.76 o 
  -4   3   8     2231.60     2206.69     35.87 o 
  -3   3   8      131.64      154.65      9.32 o 
  -2   3   8      970.17      922.17     16.49 o 
  -1   3   8      323.08      278.99      8.52 o 
   0   3   8    10590.47    10203.37    120.90 o 
   1   3   8      454.71      490.22     17.16 o 
   2   3   8     1950.78     2016.00     37.39 o 
   3   3   8     2954.48     2921.30     39.26 o 
   4   3   8      211.37      241.48      9.45 o 
   5   3   8     6266.35     6248.19    102.26 o 
   6   3   8     2700.80     2501.38     54.78 o 
   7   3   8      478.13      461.59     21.93 o 
   8   3   8       61.30       59.73     14.29 o 
   9   3   8      826.20      777.13     29.93 o 
  10   3   8       78.43       74.64     17.15 o 
  11   3   8      948.49      934.99     34.86 o 
  12   3   8       97.48      124.87     19.01 o 
  13   3   8       47.59       24.73     18.42 o 
  14   3   8        5.40       -8.05     22.83 o 
 -14   4   8        1.33      -24.37     24.37 o 
 -13   4   8        0.03      -29.04     29.04 o 
 -12   4   8       21.88       13.10     20.89 o 
 -11   4   8      109.64       78.71     37.40 o 
 -10   4   8       76.54       54.17     20.16 o 
  -9   4   8      316.88      317.75     16.46 o 
  -8   4   8       60.81       67.07     11.11 o 
  -7   4   8      379.68      372.90     23.71 o 
  -6   4   8      227.37      244.47     11.50 o 
  -5   4   8        0.32        0.60      6.95 o 
  -4   4   8      123.39      134.59     18.36 o 
  -3   4   8      232.69      239.89      9.89 o 
  -2   4   8      459.72      475.56     12.48 o 
  -1   4   8      167.36      151.61      8.90 o 
   0   4   8      490.18      455.60     12.29 o 
   1   4   8      321.97      333.14     10.86 o 
   2   4   8       13.99       12.65      7.07 o 
   3   4   8       39.36       37.00      7.24 o 
   4   4   8      775.19      768.65     32.79 o 
   5   4   8      321.33      363.21     22.00 o 
   6   4   8      477.65      488.63     21.53 o 
   7   4   8       96.68      116.62     14.72 o 
   8   4   8        4.74       -7.54     12.56 o 
   9   4   8       45.36       31.63     15.68 o 
  10   4   8      314.73      239.61     21.32 o 
  11   4   8        0.68       21.61     17.87 o 
  12   4   8       39.35       22.28     17.28 o 
  13   4   8        3.36       10.15     18.08 o 
  14   4   8       46.57       43.68     21.45 o 
 -14   5   8       25.28       20.79     26.61 o 
 -13   5   8      172.97      140.28     27.47 o 
 -12   5   8       16.70       34.88     39.94 o 
 -11   5   8        3.58        5.58     21.82 o 
 -10   5   8      256.28      309.00     28.40 o 
  -9   5   8        3.09       -7.31     31.34 o 
  -8   5   8      102.54      112.83     30.54 o 
  -7   5   8        1.92       -3.61      9.87 o 
  -6   5   8      280.76      307.43     16.63 o 
  -5   5   8      220.50      230.35     18.58 o 
  -4   5   8     3257.37     3184.22     56.91 o 
  -3   5   8      317.83      283.48     14.25 o 
  -2   5   8     2060.70     2040.53     51.04 o 
  -1   5   8       32.69       50.08      6.17 o 
   0   5   8      712.58      698.20     22.60 o 
   1   5   8     1825.28     1846.05     37.11 o 
   2   5   8     1684.55     1755.76     42.36 o 
   3   5   8      483.74      472.37     21.22 o 
   4   5   8     1739.94     1520.63     63.27 o 
   5   5   8      631.22      589.31     30.14 o 
   6   5   8      437.93      448.61     20.97 o 
   7   5   8     1623.59     1727.93     46.20 o 
   8   5   8     1375.10     1397.79     40.70 o 
   9   5   8      335.68      328.44     45.25 o 
  10   5   8      111.72      111.72     19.64 o 
  11   5   8       48.81       39.01     19.67 o 
  12   5   8        0.64        0.72     20.44 o 
  13   5   8      181.48      166.11     31.57 o 
 -13   6   8       48.10       93.11     40.15 o 
 -12   6   8       19.33       18.33     26.50 o 
 -11   6   8       62.14       67.50     35.05 o 
 -10   6   8      149.56      129.69     31.26 o 
  -9   6   8        2.78      -19.88     19.88 o 
  -8   6   8       52.93       66.44     21.31 o 
  -7   6   8      434.61      470.53     30.82 o 
  -6   6   8       12.29       14.68     14.63 o 
  -5   6   8       35.51       50.16     10.85 o 
  -4   6   8      179.02      220.45     55.62 o 
  -3   6   8      106.37       95.49     11.05 o 
  -2   6   8      587.93      656.34     20.03 o 
  -1   6   8     1139.89     1158.96     30.87 o 
   0   6   8       76.06      193.67     33.64 o 
   1   6   8     3002.76     2853.11     68.57 o 
   2   6   8       41.80       76.71     11.12 o 
   3   6   8      805.37      740.15     23.00 o 
   4   6   8      950.49      965.15     27.67 o 
   5   6   8     1365.63     1359.74     35.03 o 
   6   6   8      280.52      303.60     16.51 o 
   7   6   8      398.92      383.31     29.77 o 
   8   6   8       18.64       30.29     21.62 o 
   9   6   8       37.01       27.90     17.31 o 
  10   6   8      407.43      380.91     27.19 o 
  11   6   8      126.38      113.05     22.92 o 
  12   6   8       51.31       47.75     23.74 o 
 -11   7   8      197.78      204.92     33.50 o 
 -10   7   8       26.55       62.06     37.36 o 
  -9   7   8       28.34       17.47     23.58 o 
  -8   7   8       63.99       48.54     24.19 o 
  -7   7   8       10.10        8.20     20.58 o 
  -6   7   8      697.72      597.63     35.40 o 
  -5   7   8      293.21      244.15     26.43 o 
  -4   7   8       44.98       44.81     19.75 o 
  -3   7   8       65.66       82.87     15.98 o 
  -2   7   8      232.69      203.56     19.73 o 
  -1   7   8       52.49       45.71     11.05 o 
   0   7   8      337.39      343.26     17.78 o 
   1   7   8       23.57       30.40     11.83 o 
   2   7   8       67.96       82.01     12.64 o 
   3   7   8       95.57      118.84     13.79 o 
   4   7   8       39.95       35.49     19.12 o 
   5   7   8       95.33       98.33     21.35 o 
   6   7   8      237.82      229.13     27.32 o 
   7   7   8        1.55      -21.41     21.41 o 
   8   7   8       15.82        3.47     21.98 o 
   9   7   8       21.72       22.42     26.11 o 
  10   7   8      218.93      271.70     32.61 o 
  11   7   8      538.98      563.25     94.50 o 
  -9   8   8      234.97      291.65     33.18 o 
  -8   8   8      168.98      116.03     29.00 o 
  -7   8   8        3.36      -22.40     22.40 o 
  -6   8   8       39.48       30.49     23.88 o 
  -5   8   8      227.23      199.65     26.28 o 
  -4   8   8        5.20        0.71     19.82 o 
  -3   8   8      643.17      704.85     37.07 o 
  -2   8   8       52.26       60.76     22.34 o 
  -1   8   8       98.66       61.41     21.74 o 
   0   8   8       36.13       23.87     20.40 o 
   1   8   8       96.11       67.20     23.44 o 
   2   8   8      104.82      163.26     25.92 o 
   3   8   8      187.17      189.93     26.35 o 
   4   8   8       26.12       35.67     35.79 o 
   5   8   8       42.92       32.82     21.47 o 
   6   8   8      235.01      254.67     54.16 o 
   7   8   8       67.44       97.55     27.06 o 
   8   8   8      210.21      225.81     30.97 o 
   9   8   8      116.24      122.62     30.30 o 
  -7   9   8       12.91       22.68     27.85 o 
  -6   9   8       68.52       96.29     26.87 o 
  -5   9   8       48.49       17.44     24.58 o 
  -4   9   8       44.80       31.81     33.26 o 
  -3   9   8       36.74       63.78     33.52 o 
  -2   9   8       12.71       76.60     36.77 o 
  -1   9   8       30.63       16.54     24.01 o 
   0   9   8        4.14       -1.76     22.59 o 
   1   9   8        1.24        9.73     36.79 o 
   2   9   8        2.25      -22.16     22.16 o 
   3   9   8        3.87        8.24     29.20 o 
   4   9   8       33.79       48.29     31.30 o 
   5   9   8        0.53       41.41     35.90 o 
   6   9   8       14.11       20.38     27.73 o 
 -15   1   9       34.41       51.32     39.44 o 
 -14   1   9      160.52      196.69     29.11 o 
 -13   1   9      111.48      138.61     31.50 o 
 -12   1   9       32.79       41.41     16.54 o 
 -11   1   9       45.64       52.21     11.02 o 
 -10   1   9      260.00      249.73     13.17 o 
  -9   1   9        1.85        1.35      8.03 o 
  -8   1   9      469.60      466.24     14.83 o 
  -7   1   9      214.38      235.28     14.89 o 
  -6   1   9      898.94      854.27     19.53 o 
  -5   1   9     1100.80     1144.82     22.67 o 
  -4   1   9     3325.99     3231.39     40.53 o 
  -3   1   9      798.28      748.41     13.48 o 
  -2   1   9      626.45      631.05     10.89 o 
  -1   1   9     3627.08     3552.21     44.35 o 
   0   1   9      966.77     1078.43     17.05 o 
   1   1   9     2430.03     2451.18     30.97 o 
   2   1   9       85.57      116.83      6.23 o 
   3   1   9     3574.05     3490.52     40.39 o 
   4   1   9      319.91      360.31      9.90 o 
   5   1   9     2106.68     1942.50     39.00 o 
   6   1   9       25.12       29.93      9.21 o 
   7   1   9     2144.41     2191.81     44.06 o 
   8   1   9      160.84      152.55     15.31 o 
   9   1   9     1360.22     1410.68     35.02 o 
  10   1   9      535.75      544.70     22.86 o 
  11   1   9      967.60      882.07     50.28 o 
  12   1   9       98.21      103.29     26.61 o 
  13   1   9      172.90      172.76     50.79 o 
  14   1   9      239.28      291.39     36.24 o 
  15   1   9      237.08      272.20     36.44 o 
 -15   2   9       55.14       81.14     44.17 o 
 -14   2   9       34.85       17.18     22.50 o 
 -13   2   9      202.40      218.38     26.60 o 
 -12   2   9       16.08       17.43     16.34 o 
 -11   2   9      165.86      180.92     18.51 o 
 -10   2   9       83.72       93.03     12.89 o 
  -9   2   9     1662.29     1602.02     35.23 o 
  -8   2   9        0.75        0.23      7.73 o 
  -7   2   9      304.23      336.01     12.65 o 
  -6   2   9       36.70       50.75      7.59 o 
  -5   2   9     1765.77     1808.39     27.90 o 
  -4   2   9       47.40       75.42      9.99 o 
  -3   2   9      435.89      420.09     15.15 o 
  -2   2   9       22.37       17.20      4.57 o 
  -1   2   9      332.42      346.10      8.09 o 
   0   2   9     1746.80     1667.18     26.43 o 
   1   2   9      142.28      144.54      7.23 o 
   2   2   9     2380.45     2308.85     32.88 o 
   3   2   9       23.66       27.28      6.08 o 
   4   2   9     2611.67     2469.92     35.25 o 
   5   2   9        0.90       -4.08      8.30 o 
   6   2   9     2035.99     1989.26     46.65 o 
   7   2   9      121.33      134.99     17.78 o 
   8   2   9      266.03      283.21     22.12 o 
   9   2   9      158.05      151.00     17.53 o 
  10   2   9      999.91      931.78     29.80 o 
  11   2   9       16.76        7.30     15.58 o 
  12   2   9      239.42      304.23     34.53 o 
  13   2   9      198.45      172.59     35.77 o 
  14   2   9      213.44      156.37     33.66 o 
 -15   3   9       25.33       31.04     42.56 o 
 -14   3   9       46.69       15.24     24.02 o 
 -13   3   9       63.52       48.83     23.01 o 
 -12   3   9       79.49       61.96     30.51 o 
 -11   3   9      203.09      165.23     19.18 o 
 -10   3   9      237.94      213.06     19.42 o 
  -9   3   9      368.15      349.95     16.94 o 
  -8   3   9      465.99      457.07     17.72 o 
  -7   3   9      103.94      126.84     11.27 o 
  -6   3   9      151.09      152.08     15.74 o 
  -5   3   9       24.71       14.04      6.62 o 
  -4   3   9      514.75      517.63     13.88 o 
  -3   3   9        7.63       15.47      7.54 o 
  -2   3   9      364.23      310.19     12.10 o 
  -1   3   9       65.89       81.07      6.75 o 
   0   3   9      136.28      124.39      7.65 o 
   1   3   9     2371.05     2383.29     36.20 o 
   2   3   9      834.49      869.95     18.10 o 
   3   3   9      729.57      730.08     20.37 o 
   4   3   9      413.70      420.98     13.82 o 
   5   3   9      461.86      506.94     21.18 o 
   6   3   9      425.63      389.66     19.42 o 
   7   3   9       36.58       58.69     14.21 o 
   8   3   9       34.42       35.64     14.28 o 
   9   3   9      218.30      205.90     19.58 o 
  10   3   9      143.72      140.92     19.31 o 
  11   3   9       65.10       77.51     17.52 o 
  12   3   9       89.88      106.44     18.17 o 
  13   3   9      134.49      136.39     20.74 o 
  14   3   9       51.65       66.87     24.28 o 
 -14   4   9        3.64       12.64     28.86 o 
 -13   4   9        8.42       29.23     24.57 o 
 -12   4   9       30.16        8.45     22.46 o 
 -11   4   9      296.67      332.27     29.16 o 
 -10   4   9        6.02      -10.84     22.70 o 
  -9   4   9      513.11      509.90     27.53 o 
  -8   4   9      243.24      211.45     14.09 o 
  -7   4   9      379.26      337.66     15.77 o 
  -6   4   9      469.84      483.84     17.79 o 
  -5   4   9     1387.94     1398.60     27.22 o 
  -4   4   9      720.65      736.93     17.77 o 
  -3   4   9     2022.09     2051.19     34.74 o 
  -2   4   9     1204.73     1194.92     55.75 o 
  -1   4   9     1026.73      995.98     23.94 o 
   0   4   9      591.86      623.17     15.07 o 
   1   4   9      192.07      181.44     10.12 o 
   2   4   9     1337.33     1340.85     29.56 o 
   3   4   9       52.62       36.99     10.64 o 
   4   4   9     1920.49     1944.47     57.11 o 
   5   4   9      344.16      291.52     18.54 o 
   6   4   9     1324.77     1408.26     37.56 o 
   7   4   9      232.86      251.66     18.14 o 
   8   4   9      584.06      640.66     44.29 o 
   9   4   9       37.85       29.23     16.16 o 
  10   4   9      514.18      613.33     29.60 o 
  11   4   9       14.86      -11.05     18.19 o 
  12   4   9       46.21       37.61     24.84 o 
  13   4   9      152.95      122.53     21.53 o 
 -13   5   9        2.00       12.81     26.16 o 
 -12   5   9        0.61      -30.99     30.99 o 
 -11   5   9        0.25       -9.00     21.68 o 
 -10   5   9       17.72       15.58     21.72 o 
  -9   5   9      173.28      119.30     22.72 o 
  -8   5   9      125.58      157.16     18.13 o 
  -7   5   9       12.56       13.60     13.96 o 
  -6   5   9       96.39      101.84     12.13 o 
  -5   5   9       28.54       26.40      9.86 o 
  -4   5   9      695.14      665.90     20.16 o 
  -3   5   9       79.78       83.31      9.69 o 
  -2   5   9        1.41        0.11      7.45 o 
  -1   5   9      540.07      493.72     15.25 o 
   0   5   9      206.83      161.80     18.69 o 
   1   5   9      798.38      795.62     19.97 o 
   2   5   9      436.69      448.98     54.78 o 
   3   5   9      332.47      290.56     18.61 o 
   4   5   9        1.04       -4.18     14.76 o 
   5   5   9       81.44       64.23     17.05 o 
   6   5   9      337.70      339.82     28.61 o 
   7   5   9       91.23       68.30     19.33 o 
   8   5   9        0.03        4.87     34.34 o 
   9   5   9      296.97      335.87     23.80 o 
  10   5   9      103.74      137.96     28.75 o 
  11   5   9      145.77      134.71     21.85 o 
  12   5   9        2.19       -9.08     21.49 o 
 -12   6   9      259.06      238.58     33.09 o 
 -11   6   9       16.09       24.42     25.67 o 
 -10   6   9       46.19       25.60     24.77 o 
  -9   6   9      271.43      242.66     28.98 o 
  -8   6   9        0.24       -4.25     19.84 o 
  -7   6   9      390.83      379.63     34.21 o 
  -6   6   9       12.64      -22.52     22.52 o 
  -5   6   9      665.91      634.64     26.82 o 
  -4   6   9        1.41        9.05     10.30 o 
  -3   6   9      300.83      333.74     15.35 o 
  -2   6   9      317.23      355.17     15.73 o 
  -1   6   9      401.88      434.23     16.19 o 
   0   6   9      186.76      187.53     14.85 o 
   1   6   9       18.95       28.36      8.76 o 
   2   6   9     1674.13     1629.20     34.32 o 
   3   6   9      249.40      215.58     22.36 o 
   4   6   9      157.21      168.79     22.13 o 
   5   6   9       75.58       82.66     23.84 o 
   6   6   9      380.65      399.09     29.81 o 
   7   6   9      155.51      142.94     24.40 o 
   8   6   9       75.35       90.47     23.92 o 
   9   6   9      112.72       90.25     25.63 o 
  10   6   9       31.17       13.60     45.27 o 
  11   6   9      120.24      113.67     29.30 o 
 -11   7   9        1.00      -12.13     27.78 o 
 -10   7   9      173.36      179.68     29.27 o 
  -9   7   9       16.80       13.91     30.67 o 
  -8   7   9       69.96       55.88     25.09 o 
  -7   7   9       77.35       40.61     23.65 o 
  -6   7   9      178.55      239.53     26.73 o 
  -5   7   9      313.51      288.17     21.98 o 
  -4   7   9      348.62      365.10     23.13 o 
  -3   7   9       30.94       40.67     16.10 o 
  -2   7   9      362.59      380.04     22.26 o 
  -1   7   9      426.42      512.60     35.68 o 
   0   7   9      457.68      487.72     25.11 o 
   1   7   9      284.85      338.80     29.53 o 
   2   7   9      151.47      168.45     18.04 o 
   3   7   9     1073.37     1053.74     31.16 o 
   4   7   9       47.83       42.53     18.90 o 
   5   7   9      308.38      317.48     29.65 o 
   6   7   9        6.03       -6.91     20.34 o 
   7   7   9      317.69      268.46     29.28 o 
   8   7   9       18.69       10.47     31.34 o 
   9   7   9       93.78       81.65     27.29 o 
  10   7   9      138.76      154.40     37.12 o 
  -9   8   9        3.15      -26.07     26.07 o 
  -8   8   9        2.09       -5.81     25.97 o 
  -7   8   9       42.87       21.42     32.50 o 
  -6   8   9        3.78       -6.77     23.14 o 
  -5   8   9        2.65       -8.39     21.14 o 
  -4   8   9       22.38       16.61     20.79 o 
  -3   8   9       75.47       62.61     16.18 o 
  -2   8   9      328.34      308.36     27.92 o 
  -1   8   9       15.90       47.85     21.12 o 
   0   8   9      129.24      146.10     24.14 o 
   1   8   9        0.39       -9.96     38.36 o 
   2   8   9       11.94       -1.52     19.58 o 
   3   8   9       85.14      107.21     25.11 o 
   4   8   9        4.41       27.01     21.77 o 
   5   8   9        6.30       19.59     24.20 o 
   6   8   9       24.77       15.82     25.26 o 
   7   8   9        6.51       30.24     32.25 o 
   8   8   9       15.47       11.75     26.73 o 
  -6   9   9      100.87      110.55     28.56 o 
  -5   9   9        7.24        8.71     24.48 o 
  -4   9   9       89.72       35.32     36.96 o 
  -3   9   9      155.67      230.95     44.63 o 
  -2   9   9       73.48       68.16     37.70 o 
  -1   9   9      113.94      141.06     27.22 o 
   0   9   9       16.45       -9.86     24.62 o 
   1   9   9      121.87      173.69     29.14 o 
   2   9   9        3.68      -10.95     24.97 o 
   3   9   9      178.66      160.73     29.80 o 
   4   9   9        6.16      -25.55     25.55 o 
   5   9   9       39.52       27.70     27.53 o 
 -15   0  10       37.40       12.72     38.12 o 
 -14   0  10       83.07       89.64     40.38 o 
 -13   0  10        3.27      -18.71     34.55 o 
 -12   0  10      607.05      640.17     54.96 o 
 -11   0  10     1342.27     1232.47     71.77 o 
 -10   0  10        2.82        3.19     18.19 o 
  -9   0  10      793.16      740.76     32.63 o 
  -8   0  10     1476.83     1386.97     91.66 o 
  -7   0  10     1387.94     1220.48     39.47 o 
  -6   0  10     5755.89     5608.39    130.95 o 
  -5   0  10     2605.25     2646.48     88.57 o 
  -4   0  10     2794.09     2812.98    166.39 o 
  -3   0  10      205.27      242.44     14.46 o 
  -2   0  10     3895.64     3897.79    102.99 o 
  -1   0  10      386.28      477.68     30.64 o 
   0   0  10     8659.84     8838.17    167.16 o 
   1   0  10       96.54      324.39     27.85 o 
   2   0  10     1476.96     1521.03     31.52 o 
   3   0  10      894.25      848.66     22.50 o 
   4   0  10     3725.38     3978.46     70.13 o 
   5   0  10     1543.63     1483.07     44.78 o 
   6   0  10     3878.27     3894.58     78.58 o 
   7   0  10      598.76      594.69     23.90 o 
   8   0  10       50.06       22.44     17.88 o 
   9   0  10     5051.23     4872.45    120.53 o 
  10   0  10      215.85      211.47     38.38 o 
  11   0  10     2775.93     2852.05    119.61 o 
  12   0  10      512.76      456.39     52.06 o 
  13   0  10        9.53       12.75     35.16 o 
  14   0  10      152.94      171.74     47.20 o 
 -15   1  10       12.93      -21.51     38.57 o 
 -14   1  10      170.66      107.57     28.37 o 
 -13   1  10      196.11      196.09     30.66 o 
 -12   1  10       24.55       34.51     22.99 o 
 -11   1  10      232.06      259.68     39.60 o 
 -10   1  10        0.85       -2.26     13.96 o 
  -9   1  10       83.77      116.30     12.59 o 
  -8   1  10      595.68      604.32     17.48 o 
  -7   1  10      111.60       98.24      8.82 o 
  -6   1  10      112.75      109.47      8.40 o 
  -5   1  10      107.81       97.88     10.67 o 
  -4   1  10      871.84      877.33     17.55 o 
  -3   1  10      405.00      395.21     13.11 o 
  -2   1  10      232.90      191.91     10.44 o 
  -1   1  10      308.58      323.43      9.51 o 
   0   1  10      529.01      511.06     12.80 o 
   1   1  10     1029.62     1078.54     18.15 o 
   2   1  10       68.50       57.88      6.42 o 
   3   1  10     1226.48     1265.86     19.94 o 
   4   1  10      429.73      432.78     11.64 o 
   5   1  10        5.33        4.53      7.43 o 
   6   1  10      201.40      231.07     13.33 o 
   7   1  10      317.29      329.70     15.92 o 
   8   1  10      144.47      137.05     14.34 o 
   9   1  10      337.19      391.24     28.23 o 
  10   1  10      210.50      193.55     17.10 o 
  11   1  10        3.10       19.82     17.49 o 
  12   1  10      451.25      413.87     34.78 o 
  13   1  10       17.25       27.74     43.18 o 
  14   1  10      407.25      478.17     63.75 o 
 -15   2  10       48.75       48.36     45.11 o 
 -14   2  10       86.38       47.33     43.40 o 
 -13   2  10        5.69      -22.51     25.35 o 
 -12   2  10       52.97       98.47     27.24 o 
 -11   2  10        9.94        9.42     15.51 o 
 -10   2  10      996.96     1086.67     35.88 o 
  -9   2  10      289.52      318.89     14.29 o 
  -8   2  10      184.15      199.80     11.67 o 
  -7   2  10       32.73       27.73      8.25 o 
  -6   2  10      531.95      504.78     20.90 o 
  -5   2  10       27.25       19.43      6.77 o 
  -4   2  10     1624.24     1572.77     27.56 o 
  -3   2  10      813.98      757.75     17.44 o 
  -2   2  10     1473.60     1401.17     25.65 o 
  -1   2  10        6.33       17.43      6.15 o 
   0   2  10     1376.30     1327.19     22.91 o 
   1   2  10       12.72       17.11      6.31 o 
   2   2  10     2507.85     2454.80     37.72 o 
   3   2  10      316.75      316.46     12.62 o 
   4   2  10     1527.94     1537.70     29.31 o 
   5   2  10      266.64      274.77     14.47 o 
   6   2  10      311.59      335.47     19.01 o 
   7   2  10      893.73      956.26     27.27 o 
   8   2  10      383.06      417.86     22.09 o 
   9   2  10       37.75       47.83     15.69 o 
  10   2  10       53.48       56.54     15.76 o 
  11   2  10       59.54       65.48     17.21 o 
  12   2  10        0.54        2.04     18.92 o 
  13   2  10      520.18      541.63     41.99 o 
  14   2  10      148.98      235.15     35.44 o 
 -14   3  10       28.97       30.74     25.34 o 
 -13   3  10       20.32       64.69     24.69 o 
 -12   3  10       82.72       73.01     23.91 o 
 -11   3  10        1.60       -3.37     16.10 o 
 -10   3  10      542.28      507.55     30.03 o 
  -9   3  10       21.97        6.92     14.55 o 
  -8   3  10       91.74       94.93     16.82 o 
  -7   3  10     2079.20     2029.69     41.03 o 
  -6   3  10      742.47      719.88     21.15 o 
  -5   3  10      422.88      451.29     16.02 o 
  -4   3  10       24.31       17.52      7.08 o 
  -3   3  10      107.12      114.53      9.03 o 
  -2   3  10     1305.47     1246.53     28.21 o 
  -1   3  10     3192.02     3125.45     56.37 o 
   0   3  10        0.09       86.37     16.01 o 
   1   3  10     4995.99     4941.89     68.41 o 
   2   3  10        2.40       15.73      6.64 o 
   3   3  10      775.10      744.53     21.06 o 
   4   3  10      953.84      976.01     81.51 o 
   5   3  10     5813.10     5437.48    105.04 o 
   6   3  10       38.20       52.76     11.75 o 
   7   3  10      339.10      300.67     21.57 o 
   8   3  10      844.09      760.24     29.81 o 
   9   3  10      271.08      244.45     21.41 o 
  10   3  10     1800.31     1816.73     53.13 o 
  11   3  10      276.52      288.35     21.49 o 
  12   3  10       85.98      117.82     19.61 o 
  13   3  10        1.21       -4.50     19.36 o 
 -13   4  10       11.62       43.70     26.21 o 
 -12   4  10       16.22      -10.39     25.36 o 
 -11   4  10      127.23      120.79     29.96 o 
 -10   4  10       44.52       42.97     17.57 o 
  -9   4  10       86.47       84.54     17.71 o 
  -8   4  10      294.85      298.73     20.87 o 
  -7   4  10       12.90       31.53     10.85 o 
  -6   4  10      149.82      135.85     12.21 o 
  -5   4  10      227.21      199.06     12.60 o 
  -4   4  10      199.25      233.62     12.26 o 
  -3   4  10      112.35       93.86      8.64 o 
  -2   4  10        0.48       -5.93     11.37 o 
  -1   4  10        2.49        3.09      9.24 o 
   0   4  10      296.67      315.90     34.37 o 
   1   4  10       84.78       89.42     15.76 o 
   2   4  10      195.34      194.19     12.80 o 
   3   4  10       45.18       47.82     14.79 o 
   4   4  10        2.59      -11.36     14.31 o 
   5   4  10       93.58       70.58     20.39 o 
   6   4  10       46.75       42.61     17.49 o 
   7   4  10      391.22      390.50     35.50 o 
   8   4  10      277.69      300.52     59.29 o 
   9   4  10       11.05       27.56     17.31 o 
  10   4  10       68.32       72.72     19.95 o 
  11   4  10       28.76       86.32     20.70 o 
  12   4  10        5.03       -0.96     21.36 o 
  13   4  10       69.06        0.92     20.79 o 
 -13   5  10        8.40       69.68     42.89 o 
 -12   5  10        3.31      -10.87     24.96 o 
 -11   5  10      242.47      230.92     29.59 o 
 -10   5  10      258.05      216.33     28.10 o 
  -9   5  10      137.61      123.43     24.48 o 
  -8   5  10      360.82      394.63     24.33 o 
  -7   5  10      329.49      370.92     36.85 o 
  -6   5  10      453.99      447.80     22.92 o 
  -5   5  10      542.91      578.67     20.36 o 
  -4   5  10        4.01       -3.08     12.51 o 
  -3   5  10     1679.22     1661.72     34.73 o 
  -2   5  10       30.09       27.40      8.19 o 
  -1   5  10      741.96      725.88     26.99 o 
   0   5  10      695.95      677.06     32.08 o 
   1   5  10     1747.66     1789.10     55.80 o 
   2   5  10       13.13       -7.94     15.63 o 
   3   5  10     1637.46     1543.10     73.46 o 
   4   5  10       33.54       16.25     13.40 o 
   5   5  10      180.88      180.94     21.69 o 
   6   5  10      373.91      371.61     27.37 o 
   7   5  10       57.19       82.18     20.42 o 
   8   5  10     1198.34     1147.41     48.00 o 
   9   5  10       56.16       69.68     23.66 o 
  10   5  10      163.68      176.91     27.80 o 
  11   5  10       32.93       67.80     30.49 o 
  12   5  10      426.11      463.07     49.62 o 
 -11   6  10       53.18      103.40     28.03 o 
 -10   6  10        1.22       13.06     23.48 o 
  -9   6  10        1.24      -21.96     21.96 o 
  -8   6  10      113.87      129.80     24.78 o 
  -7   6  10        9.18      -19.63     19.63 o 
  -6   6  10      602.09      642.07     28.82 o 
  -5   6  10      353.97      365.01     23.01 o 
  -4   6  10        4.07        6.45     25.90 o 
  -3   6  10       73.08       73.17     11.32 o 
  -2   6  10      111.59      120.21     11.68 o 
  -1   6  10      227.19      221.21     12.70 o 
   0   6  10      553.38      542.82     39.90 o 
   1   6  10      899.24      796.11     47.72 o 
   2   6  10      133.72      149.35     17.72 o 
   3   6  10      377.11      363.02     27.37 o 
   4   6  10      512.31      541.18     31.26 o 
   5   6  10       25.29       10.73     18.45 o 
   6   6  10      649.46      543.01     32.43 o 
   7   6  10       44.41       21.86     22.19 o 
   8   6  10        9.41       -6.79     22.30 o 
   9   6  10      240.71      232.39     42.37 o 
  10   6  10      115.20      130.52     29.21 o 
  11   6  10       75.24      105.02     31.29 o 
 -10   7  10        1.89       28.23     26.22 o 
  -9   7  10        0.32       16.70     25.47 o 
  -8   7  10       29.01       33.40     24.89 o 
  -7   7  10      174.51      211.89     29.35 o 
  -6   7  10      154.44      187.60     26.08 o 
  -5   7  10        2.14        4.46     22.41 o 
  -4   7  10       13.15        1.90     15.84 o 
  -3   7  10        8.72       -2.87     15.25 o 
  -2   7  10      134.13      147.15     18.85 o 
  -1   7  10      371.81      444.62     31.30 o 
   0   7  10        5.73       -3.15     15.77 o 
   1   7  10       83.66       71.73     17.49 o 
   2   7  10      301.74      287.13     27.61 o 
   3   7  10       22.12        7.56     19.52 o 
   4   7  10      923.78      803.43     51.87 o 
   5   7  10      238.86      172.02     26.80 o 
   6   7  10        4.41       33.79     22.16 o 
   7   7  10        2.34      -22.68     22.68 o 
   8   7  10       39.89       12.03     41.94 o 
   9   7  10       14.18       30.04     26.82 o 
  -8   8  10       22.21       -6.91     25.43 o 
  -7   8  10       40.18       58.87     36.50 o 
  -6   8  10      105.27       77.58     36.51 o 
  -5   8  10        3.05       15.50     23.65 o 
  -4   8  10      504.15      538.40     48.70 o 
  -3   8  10       10.15       18.06     24.76 o 
  -2   8  10      408.24      425.69     28.71 o 
  -1   8  10       11.91       13.82     22.83 o 
   0   8  10      145.78      118.23     43.10 o 
   1   8  10      307.05      315.16     30.23 o 
   2   8  10      574.67      613.85     37.67 o 
   3   8  10       12.28       -6.17     22.26 o 
   4   8  10      211.71      237.34     29.52 o 
   5   8  10       42.06        5.41     24.80 o 
   6   8  10       22.20       45.64     26.00 o 
   7   8  10      312.95      360.64     34.94 o 
  -4   9  10        6.03       15.87     38.15 o 
  -3   9  10        9.71       38.60     36.22 o 
  -2   9  10      111.37       78.56     37.12 o 
  -1   9  10      569.52      601.40     39.06 o 
   0   9  10      115.45      154.15     29.49 o 
   1   9  10       13.13       21.43     24.84 o 
   2   9  10        4.66       -0.08     24.95 o 
   3   9  10       12.18       43.43     27.13 o 
 -14   1  11       37.02        8.72     28.04 o 
 -13   1  11       73.07       53.41     28.64 o 
 -12   1  11      307.70      272.55     31.16 o 
 -11   1  11      100.98      121.40     29.57 o 
 -10   1  11       39.95       -3.73     20.74 o 
  -9   1  11     1469.57     1436.77     53.63 o 
  -8   1  11      618.05      520.27     30.24 o 
  -7   1  11     1658.96     1605.30     34.31 o 
  -6   1  11      205.01      200.12     11.50 o 
  -5   1  11     1131.93     1173.65     25.71 o 
  -4   1  11        2.63        2.25      9.32 o 
  -3   1  11     1589.51     1485.30     31.49 o 
  -2   1  11      677.51      694.92     41.13 o 
  -1   1  11     2013.86     1910.61     37.53 o 
   0   1  11     1493.56     1428.93     27.10 o 
   1   1  11     2516.72     2628.83     39.77 o 
   2   1  11     3201.71     3219.42     47.65 o 
   3   1  11     2565.53     2608.68     34.61 o 
   4   1  11     1597.08     1548.88     27.51 o 
   5   1  11      156.00      192.35     13.11 o 
   6   1  11     3076.15     3001.55     64.91 o 
   7   1  11       14.41       15.07     13.52 o 
   8   1  11     2605.30     2646.64     49.82 o 
   9   1  11        1.07        6.63     14.27 o 
  10   1  11     1108.37     1123.45     52.36 o 
  11   1  11        0.72       -9.21     62.70 o 
  12   1  11      186.48      153.23     30.31 o 
  13   1  11      183.29      155.37     32.03 o 
 -14   2  11       18.92      -13.52     40.63 o 
 -13   2  11       33.09       33.16     27.31 o 
 -12   2  11      133.41      144.48     28.91 o 
 -11   2  11       58.83       82.82     25.71 o 
 -10   2  11      178.12      161.83     44.17 o 
  -9   2  11       13.29       33.93     21.53 o 
  -8   2  11      154.83      176.25     11.87 o 
  -7   2  11        2.50       -6.83      8.21 o 
  -6   2  11      129.54      126.62      9.83 o 
  -5   2  11      721.42      726.32     26.99 o 
  -4   2  11     1439.15     1371.94     25.37 o 
  -3   2  11      503.71      516.24     17.19 o 
  -2   2  11     3186.68     2909.18     51.81 o 
  -1   2  11      352.99      397.41     15.62 o 
   0   2  11     1574.86     1625.80     34.29 o 
   1   2  11      870.01      913.54     40.74 o 
   2   2  11      564.94      558.73     15.42 o 
   3   2  11     2347.22     2259.31     42.68 o 
   4   2  11      676.38      681.26     29.90 o 
   5   2  11      752.52      743.82     22.48 o 
   6   2  11        4.39       -8.10     12.34 o 
   7   2  11     1167.59     1122.37     36.72 o 
   8   2  11       42.08       71.53     16.47 o 
   9   2  11      324.02      348.80     23.25 o 
  10   2  11       10.78       11.83     15.55 o 
  11   2  11      322.05      285.43     21.97 o 
  12   2  11        6.77       19.71     20.35 o 
  13   2  11      177.04      198.91     35.93 o 
 -13   3  11       31.77       81.52     42.21 o 
 -12   3  11        2.72      -35.51     35.51 o 
 -11   3  11      117.84       89.52     19.08 o 
 -10   3  11       28.72       41.00     17.04 o 
  -9   3  11       38.66       38.12     16.27 o 
  -8   3  11       32.88       18.37     23.59 o 
  -7   3  11       15.14        6.12     10.45 o 
  -6   3  11      100.92       83.47     10.88 o 
  -5   3  11      124.23      129.80     12.60 o 
  -4   3  11       15.81        9.79      8.00 o 
  -3   3  11       86.42      111.75     12.29 o 
  -2   3  11        7.01       -2.30      8.95 o 
  -1   3  11     1410.43     1455.37     31.27 o 
   0   3  11      221.36      256.89     13.83 o 
   1   3  11      237.53      244.95     13.93 o 
   2   3  11      286.02      271.33     13.55 o 
   3   3  11       31.33       37.23     10.22 o 
   4   3  11        4.09       -4.21     14.74 o 
   5   3  11      356.88      283.34     22.68 o 
   6   3  11       74.11       65.91     18.30 o 
   7   3  11       83.36       91.25     16.96 o 
   8   3  11       26.91       33.27     16.17 o 
   9   3  11        9.32       -6.62     15.83 o 
  10   3  11       52.84       74.13     19.94 o 
  11   3  11        9.06       -0.67     16.62 o 
  12   3  11       38.19       23.66     18.84 o 
  13   3  11        2.20       -2.63     19.96 o 
 -13   4  11        4.24       17.85     44.06 o 
 -12   4  11       54.96       72.01     25.64 o 
 -11   4  11        9.69       14.05     22.62 o 
 -10   4  11      224.53      279.03     23.27 o 
  -9   4  11       29.35       26.61     16.55 o 
  -8   4  11      860.23      892.82     38.99 o 
  -7   4  11       34.19       33.98     22.26 o 
  -6   4  11      882.85      896.12     25.39 o 
  -5   4  11       11.73        7.42      9.58 o 
  -4   4  11     1060.68      977.80     24.56 o 
  -3   4  11      253.74      265.56     17.73 o 
  -2   4  11     1563.82     1510.59     34.43 o 
  -1   4  11      665.99      731.18     26.17 o 
   0   4  11     1247.46     1268.32     35.45 o 
   1   4  11     1091.72      962.05     38.98 o 
   2   4  11     1404.59     1356.04     65.56 o 
   3   4  11      716.78      729.10     55.73 o 
   4   4  11      449.43      434.10     27.02 o 
   5   4  11      316.36      286.55     20.68 o 
   6   4  11        1.50      -14.08     14.08 o 
   7   4  11      934.39      856.34     40.21 o 
   8   4  11       15.63      -15.36     18.18 o 
   9   4  11      830.07      843.51     42.76 o 
  10   4  11       11.44       -1.17     21.88 o 
  11   4  11      458.56      542.91     62.54 o 
  12   4  11       37.39       52.35     23.42 o 
 -12   5  11       24.44       12.56     25.71 o 
 -11   5  11       73.46       77.05     25.14 o 
 -10   5  11       10.68        7.42     21.61 o 
  -9   5  11        5.22       32.94     23.07 o 
  -8   5  11       64.10       50.63     17.82 o 
  -7   5  11       15.21       31.82     16.93 o 
  -6   5  11        0.38        2.60     14.78 o 
  -5   5  11       53.01       24.19     14.65 o 
  -4   5  11       19.92       33.28     10.47 o 
  -3   5  11       28.10       34.20      9.65 o 
  -2   5  11        9.29        7.26      7.81 o 
  -1   5  11      259.71      246.51     21.27 o 
   0   5  11        3.38       -5.73     12.34 o 
   1   5  11      159.18      163.22     36.59 o 
   2   5  11      605.42      635.61     32.31 o 
   3   5  11       30.60       37.88     17.85 o 
   4   5  11      217.22      184.23     18.13 o 
   5   5  11       53.24       49.29     19.12 o 
   6   5  11      173.46       88.72     21.48 o 
   7   5  11       15.23      -14.25     18.70 o 
   8   5  11        5.98       -0.09     20.74 o 
   9   5  11       68.87       40.71     29.36 o 
  10   5  11       11.97        2.14     23.88 o 
  11   5  11        5.48       -8.53     27.31 o 
 -11   6  11       34.55       28.69     27.37 o 
 -10   6  11       49.69       55.12     26.69 o 
  -9   6  11        1.82        6.17     22.68 o 
  -8   6  11      337.25      413.08     33.70 o 
  -7   6  11       99.76       91.21     19.38 o 
  -6   6  11       53.00       51.40     17.35 o 
  -5   6  11       71.82       75.74     17.25 o 
  -4   6  11      418.57      432.24     24.28 o 
  -3   6  11      100.30      111.77     17.32 o 
  -2   6  11      539.61      530.61     25.51 o 
  -1   6  11       13.51        9.54      9.78 o 
   0   6  11      672.95      656.74     35.06 o 
   1   6  11       72.86       74.09     21.17 o 
   2   6  11      198.52      237.59     20.34 o 
   3   6  11      702.66      736.36     53.75 o 
   4   6  11      739.85      702.58     36.87 o 
   5   6  11      304.77      330.64     27.81 o 
   6   6  11        2.13      -17.91     17.91 o 
   7   6  11      384.73      400.49     33.27 o 
   8   6  11        4.16       11.00     27.75 o 
   9   6  11      200.29      273.12     36.46 o 
  10   6  11        1.44       16.64     27.41 o 
  -9   7  11      185.00      188.34     30.34 o 
  -8   7  11       23.44       49.92     30.06 o 
  -7   7  11      277.02      306.76     32.48 o 
  -6   7  11        8.74      -26.14     26.14 o 
  -5   7  11      182.22      189.04     21.81 o 
  -4   7  11        0.86       -9.75     16.87 o 
  -3   7  11      102.07      134.86     19.95 o 
  -2   7  11      172.91      187.38     24.65 o 
  -1   7  11      153.23      221.61     26.65 o 
   0   7  11      247.23      257.66     22.92 o 
   1   7  11      204.06      217.29     21.03 o 
   2   7  11      161.84      160.84     25.32 o 
   3   7  11       77.56       63.57     22.51 o 
   4   7  11      108.83       90.54     23.70 o 
   5   7  11       25.31       20.83     21.73 o 
   6   7  11      143.60      114.63     25.95 o 
   7   7  11        1.28       -0.56     24.73 o 
   8   7  11      434.70      430.83     37.46 o 
  -6   8  11        0.02      -23.98     23.98 o 
  -5   8  11       29.44       37.85     43.14 o 
  -4   8  11       32.05        5.91     19.04 o 
  -3   8  11        6.43       22.89     19.16 o 
  -2   8  11       20.52       -5.31     26.26 o 
  -1   8  11       97.04      106.42     21.26 o 
   0   8  11        1.38       16.69     23.92 o 
   1   8  11       14.91       20.23     23.71 o 
   2   8  11        0.16       39.97     24.67 o 
   3   8  11       11.60        9.32     24.39 o 
   4   8  11        5.69       -9.98     23.66 o 
   5   8  11       19.29       26.45     25.59 o 
 -14   0  12        1.44      -10.85     39.38 o 
 -13   0  12        7.53       18.35     40.44 o 
 -12   0  12      176.20      205.22     44.11 o 
 -11   0  12      182.65      163.14     41.60 o 
 -10   0  12      102.77      194.66     40.83 o 
  -9   0  12       81.28      102.26     32.58 o 
  -8   0  12      134.38      139.90     34.97 o 
  -7   0  12      134.26      174.62     27.46 o 
  -6   0  12      333.83      305.80     19.72 o 
  -5   0  12      657.05      639.90     25.28 o 
  -4   0  12       83.02       80.59     22.83 o 
  -3   0  12     1440.35     1309.29     63.62 o 
  -2   0  12      314.34      289.10     32.97 o 
  -1   0  12     5920.48     5807.77    199.33 o 
   0   0  12      463.97      478.51     37.90 o 
   1   0  12     3071.70     2857.55    109.57 o 
   2   0  12        0.06       -8.78     18.50 o 
   3   0  12     1835.60     1845.59     44.78 o 
   4   0  12     1081.89     1007.56     36.72 o 
   5   0  12     6418.12     6431.57    150.65 o 
   6   0  12      396.06      382.67     20.80 o 
   7   0  12     1050.48     1060.35     47.90 o 
   8   0  12       51.48      102.71     20.88 o 
   9   0  12      916.94      983.30     64.75 o 
  10   0  12      105.62      117.62     38.02 o 
  11   0  12      273.29      253.39     45.40 o 
  12   0  12      466.08      571.18     60.40 o 
  13   0  12      482.32      508.49     60.98 o 
 -14   1  12        3.06       31.37     29.96 o 
 -13   1  12       56.58       37.37     28.73 o 
 -12   1  12       25.73       25.00     26.97 o 
 -11   1  12        1.51      -11.61     24.62 o 
 -10   1  12       35.20       43.84     24.95 o 
  -9   1  12       43.37       61.80     32.08 o 
  -8   1  12       11.58       31.92     20.80 o 
  -7   1  12       96.58       57.68     10.55 o 
  -6   1  12        6.61        0.51      8.60 o 
  -5   1  12       22.66       20.32      7.91 o 
  -4   1  12     1996.86     1895.28     43.82 o 
  -3   1  12     1320.69     1262.32     31.69 o 
  -2   1  12      125.05      142.18     18.89 o 
  -1   1  12      195.48      182.70     14.53 o 
   0   1  12      597.75      575.69     22.48 o 
   1   1  12       18.82       25.39      9.95 o 
   2   1  12     2378.85     2352.70     41.19 o 
   3   1  12      162.26      159.24     13.13 o 
   4   1  12        9.50       -6.62     13.72 o 
   5   1  12       90.84      108.18     12.46 o 
   6   1  12      121.20      114.30     12.89 o 
   7   1  12      861.87      909.61     32.02 o 
   8   1  12      654.67      729.68     23.53 o 
   9   1  12       26.65       11.16     14.76 o 
  10   1  12       63.81       78.34     17.55 o 
  11   1  12       15.00        2.89     25.11 o 
  12   1  12       47.48       34.89     48.81 o 
  13   1  12        9.75       -9.00     28.78 o 
 -13   2  12        0.83      -14.26     27.96 o 
 -12   2  12       38.94       31.58     27.29 o 
 -11   2  12      144.65      180.74     30.32 o 
 -10   2  12      363.65      330.12     32.79 o 
  -9   2  12       89.62       39.14     35.42 o 
  -8   2  12       25.85       32.22     22.10 o 
  -7   2  12       68.85       68.73     18.25 o 
  -6   2  12       18.16       14.55      9.29 o 
  -5   2  12      370.25      407.59     13.95 o 
  -4   2  12       15.07       28.15      9.44 o 
  -3   2  12     1832.68     1829.35     43.61 o 
  -2   2  12      458.89      490.63     24.12 o 
  -1   2  12       19.05       20.84     11.88 o 
   0   2  12      373.48      362.45     18.50 o 
   1   2  12     1971.27     2014.17     50.43 o 
   2   2  12      173.59      205.83     15.71 o 
   3   2  12      795.19      842.32     27.73 o 
   4   2  12        2.84      -11.05     11.11 o 
   5   2  12      112.24      114.35     14.66 o 
   6   2  12     1042.48     1059.58     41.98 o 
   7   2  12      917.13      956.25     41.42 o 
   8   2  12      189.75      197.53     17.34 o 
   9   2  12      179.71      165.19     20.45 o 
  10   2  12      160.56      203.56     30.34 o 
  11   2  12       33.55        9.15     18.94 o 
  12   2  12      141.69      179.21     32.84 o 
 -13   3  12       55.52       -4.19     39.28 o 
 -12   3  12        1.55      -26.00     26.00 o 
 -11   3  12      197.65      246.07     33.25 o 
 -10   3  12       42.60       24.64     42.44 o 
  -9   3  12      118.44       84.15     27.50 o 
  -8   3  12      532.70      495.46     25.42 o 
  -7   3  12      906.27      941.12     33.32 o 
  -6   3  12      280.06      311.67     20.85 o 
  -5   3  12      829.18      767.60     22.09 o 
  -4   3  12      287.40      295.20     12.11 o 
  -3   3  12       20.40       25.39     10.50 o 
  -2   3  12     2172.82     2273.14     52.24 o 
  -1   3  12      747.55      732.14     21.96 o 
   0   3  12     1749.98     1774.35     36.41 o 
   1   3  12       47.29       32.01     15.79 o 
   2   3  12       91.14       64.86     13.00 o 
   3   3  12       29.41       17.69     16.27 o 
   4   3  12      505.88      525.28     52.77 o 
   5   3  12      409.20      372.12     32.29 o 
   6   3  12     1135.61     1112.51     44.53 o 
   7   3  12        2.57       -7.98     14.65 o 
   8   3  12      371.51      390.31     29.73 o 
   9   3  12      380.03      360.39     29.80 o 
  10   3  12      188.35      191.83     29.12 o 
  11   3  12      331.30      421.42     30.01 o 
  12   3  12      185.52      150.93     33.80 o 
 -12   4  12        7.15        6.86     45.91 o 
 -11   4  12       26.46       13.77     23.23 o 
 -10   4  12        9.05       -9.78     34.33 o 
  -9   4  12       41.94       42.01     18.36 o 
  -8   4  12       91.50       66.09     18.17 o 
  -7   4  12       28.60       22.21     21.75 o 
  -6   4  12       46.37       53.51     15.86 o 
  -5   4  12      191.15      173.97     13.06 o 
  -4   4  12       40.02       39.33      9.58 o 
  -3   4  12       13.05       -4.02     13.60 o 
  -2   4  12      179.44      188.90     17.64 o 
  -1   4  12      481.14      480.07     22.74 o 
   0   4  12      203.69      224.07     18.01 o 
   1   4  12      159.55      157.52     16.46 o 
   2   4  12      125.65      106.39     19.74 o 
   3   4  12      275.37      247.36     23.73 o 
   4   4  12      576.80      586.47     32.07 o 
   5   4  12      320.28      325.57     34.06 o 
   6   4  12       30.71       12.53     16.70 o 
   7   4  12       21.55       27.69     20.93 o 
   8   4  12      143.68      161.83     26.20 o 
   9   4  12       41.71        3.90     38.94 o 
  10   4  12       69.31       79.34     25.77 o 
  11   4  12       54.82       61.09     28.54 o 
 -11   5  12       26.69       28.84     26.71 o 
 -10   5  12       15.30       17.19     38.56 o 
  -9   5  12      333.54      346.74     30.66 o 
  -8   5  12        5.60      -12.01     17.92 o 
  -7   5  12      100.74      103.40     18.59 o 
  -6   5  12       59.01       39.26     16.97 o 
  -5   5  12      110.86      101.52     17.83 o 
  -4   5  12      350.93      363.85     17.24 o 
  -3   5  12      559.37      530.24     18.52 o 
  -2   5  12       35.31       57.49     14.92 o 
  -1   5  12       12.42       28.06     14.97 o 
   0   5  12      346.08      365.04     21.95 o 
   1   5  12      120.77      104.14     37.12 o 
   2   5  12      859.45      828.81     38.06 o 
   3   5  12        5.06       -6.23     17.61 o 
   4   5  12      372.42      363.83     28.31 o 
   5   5  12      125.25      114.34     18.93 o 
   6   5  12      425.96      361.35     35.22 o 
   7   5  12      439.92      439.22     41.68 o 
   8   5  12      792.20      709.56     40.64 o 
   9   5  12        4.61      -24.07     24.07 o 
  10   5  12      111.63      132.32     28.98 o 
 -10   6  12       54.57       25.79     61.00 o 
  -9   6  12        2.60       11.65     27.54 o 
  -8   6  12       23.83       20.01     24.53 o 
  -7   6  12      110.28      111.34     20.70 o 
  -6   6  12      186.58      153.96     20.70 o 
  -5   6  12        6.75        7.43     17.32 o 
  -4   6  12       23.57       13.50     16.17 o 
  -3   6  12      472.71      503.31     37.60 o 
  -2   6  12        0.73       -7.96     15.31 o 
  -1   6  12      453.49      565.91     49.73 o 
   0   6  12       20.02       -9.25     19.56 o 
   1   6  12      266.01      248.83     31.55 o 
   2   6  12       41.97       10.56     21.19 o 
   3   6  12       79.25       80.47     20.64 o 
   4   6  12       37.95       27.21     20.43 o 
   5   6  12      309.25      361.11     30.68 o 
   6   6  12        1.37       22.01     21.48 o 
   7   6  12      136.32      120.91     55.01 o 
   8   6  12        6.91       -7.12     24.35 o 
   9   6  12       10.26        2.35     25.48 o 
  -8   7  12        2.89       -3.14     43.50 o 
  -7   7  12       58.76       67.61     27.15 o 
  -6   7  12        1.06        2.87     18.75 o 
  -5   7  12       59.36       47.75     27.64 o 
  -4   7  12        4.32       23.67     18.78 o 
  -3   7  12        1.03       18.41     20.43 o 
  -2   7  12      239.35      223.53     28.16 o 
  -1   7  12      154.50      157.92     25.65 o 
   0   7  12      296.79      334.45     50.31 o 
   1   7  12      339.62      364.90     34.78 o 
   2   7  12       15.34       42.70     21.05 o 
   3   7  12       29.42       30.14     20.40 o 
   4   7  12       94.70      111.89     30.55 o 
   5   7  12        0.94       10.88     23.06 o 
   6   7  12       29.00        5.51     50.26 o 
   7   7  12        0.48        7.54     25.08 o 
  -5   8  12       95.29       66.34     26.21 o 
  -4   8  12      272.57      253.76     96.24 o 
  -3   8  12      101.75      105.13     28.39 o 
  -2   8  12      182.10      160.10     23.71 o 
  -1   8  12       86.85       75.09     21.86 o 
   0   8  12       14.31        5.18     23.43 o 
   1   8  12      447.83      420.87     35.21 o 
   2   8  12       35.91      -13.15     24.72 o 
   3   8  12      246.79      180.70     29.09 o 
   4   8  12        9.62       13.47     24.04 o 
 -13   1  13      120.20       93.88     32.93 o 
 -12   1  13       24.35       42.04     30.47 o 
 -11   1  13       38.20       18.40     27.76 o 
 -10   1  13      191.71      237.30     31.72 o 
  -9   1  13       26.44       14.47     24.55 o 
  -8   1  13      691.89      748.25     40.75 o 
  -7   1  13       11.05      -15.95     19.70 o 
  -6   1  13      592.65      570.74     19.28 o 
  -5   1  13      122.93      140.56     13.23 o 
  -4   1  13     2935.28     2843.51     61.73 o 
  -3   1  13        6.36       20.50      9.52 o 
  -2   1  13     2165.29     2008.35     61.69 o 
  -1   1  13        2.74       14.20     26.19 o 
   0   1  13     2087.58     2081.85     62.97 o 
   1   1  13      210.65      224.72     21.59 o 
   2   1  13     1524.07     1572.21     40.42 o 
   3   1  13      434.89      431.33     20.95 o 
   4   1  13      959.19      973.11     40.43 o 
   5   1  13      629.54      704.89     27.09 o 
   6   1  13      316.51      326.41     22.29 o 
   7   1  13     1061.95     1068.19     43.48 o 
   8   1  13      407.59      448.63     29.57 o 
   9   1  13      248.46      248.59     20.12 o 
  10   1  13        0.51      -16.35     23.19 o 
  11   1  13      371.66      368.06     48.65 o 
  12   1  13       12.82      -13.65     28.84 o 
 -12   2  13       63.35       25.12     29.95 o 
 -11   2  13        1.24      -26.56     26.56 o 
 -10   2  13        0.61        1.90     26.10 o 
  -9   2  13      581.79      716.87     47.99 o 
  -8   2  13      468.68      506.21     35.84 o 
  -7   2  13      174.32      178.92     26.87 o 
  -6   2  13       41.72       36.53     12.45 o 
  -5   2  13      899.25      932.94     24.30 o 
  -4   2  13       19.40       17.95     12.43 o 
  -3   2  13     1017.50     1025.54     30.94 o 
  -2   2  13        8.13       -1.00     10.39 o 
  -1   2  13      303.08      284.06     17.91 o 
   0   2  13      263.08      264.97     17.70 o 
   1   2  13      760.68      727.06     26.97 o 
   2   2  13       75.57       47.92     13.48 o 
   3   2  13      888.16      855.38     28.71 o 
   4   2  13      256.82      245.34     18.15 o 
   5   2  13      580.29      526.52     30.03 o 
   6   2  13      678.78      642.58     33.68 o 
   7   2  13      391.59      396.74     29.43 o 
   8   2  13      612.88      650.33     34.16 o 
   9   2  13       41.07       46.20     22.34 o 
  10   2  13      469.59      417.03     28.14 o 
  11   2  13        0.58      -17.52     21.40 o 
 -12   3  13        2.40       -1.29     29.20 o 
 -11   3  13        8.04        2.25     28.96 o 
 -10   3  13       54.20       94.24     35.38 o 
  -9   3  13       20.34        0.80     36.91 o 
  -8   3  13      162.48      178.75     28.84 o 
  -7   3  13      181.29      232.44     27.88 o 
  -6   3  13      223.93      209.37     26.22 o 
  -5   3  13       15.65       23.55     11.85 o 
  -4   3  13      347.87      340.21     17.15 o 
  -3   3  13       63.59       64.35     12.03 o 
  -2   3  13      450.48      510.70     20.40 o 
  -1   3  13      270.94      271.15     14.99 o 
   0   3  13      316.89      341.34     15.77 o 
   1   3  13      259.07      253.65     14.10 o 
   2   3  13      475.88      506.17     23.11 o 
   3   3  13      194.43      154.30     16.34 o 
   4   3  13       60.02       47.81     17.92 o 
   5   3  13      626.08      659.37     33.92 o 
   6   3  13       55.84       57.49     21.93 o 
   7   3  13      340.43      383.09     24.82 o 
   8   3  13        1.37       22.62     22.06 o 
   9   3  13      214.69      222.16     42.00 o 
  10   3  13        4.71       -3.04     24.43 o 
  11   3  13       11.38       -0.99     22.68 o 
 -11   4  13      143.58      117.38     32.47 o 
 -10   4  13      102.77       89.75     31.57 o 
  -9   4  13       72.31       94.80     40.21 o 
  -8   4  13        8.48       -0.92     17.52 o 
  -7   4  13       47.82       84.33     18.34 o 
  -6   4  13      140.63      154.44     23.65 o 
  -5   4  13      630.45      678.61     29.04 o 
  -4   4  13       19.48        4.36      9.51 o 
  -3   4  13      904.69      890.04     32.27 o 
  -2   4  13        1.85       -7.06     14.10 o 
  -1   4  13      602.54      586.72     26.00 o 
   0   4  13       44.17       43.16     14.82 o 
   1   4  13      131.56      151.77     17.06 o 
   2   4  13     2154.52     2030.03     64.62 o 
   3   4  13      820.49      772.47     37.90 o 
   4   4  13      789.35      697.84     51.79 o 
   5   4  13      104.73      164.73     24.66 o 
   6   4  13     1585.92     1497.64     44.71 o 
   7   4  13      500.74      478.33     51.50 o 
   8   4  13      117.40      130.22     26.27 o 
   9   4  13        1.00        5.79     23.20 o 
  10   4  13      345.60      404.96     36.85 o 
 -10   5  13       14.93       -3.31     22.35 o 
  -9   5  13       19.72        9.01     19.82 o 
  -8   5  13       71.01       78.54     27.80 o 
  -7   5  13       22.93       20.94     18.53 o 
  -6   5  13        1.11       -1.25     17.33 o 
  -5   5  13       56.51       55.19     18.10 o 
  -4   5  13        2.64       -9.18     16.02 o 
  -3   5  13      136.31      175.63     30.13 o 
  -2   5  13       21.19       31.72     16.37 o 
  -1   5  13       89.22       89.16     16.53 o 
   0   5  13       91.15       91.65     16.77 o 
   1   5  13       53.36       53.00     19.00 o 
   2   5  13      474.06      509.54     75.12 o 
   3   5  13      127.64      134.26     32.99 o 
   4   5  13        2.12      -12.76     21.35 o 
   5   5  13      118.23      152.64     23.76 o 
   6   5  13        7.04       -4.13     21.08 o 
   7   5  13       69.85       54.30     23.98 o 
   8   5  13        4.95       -2.24     23.56 o 
   9   5  13       86.14       68.39     26.85 o 
  -9   6  13       87.36       62.84     28.64 o 
  -8   6  13      178.73      138.40     41.50 o 
  -7   6  13       18.56        3.33     19.36 o 
  -6   6  13        0.69      -14.68     17.48 o 
  -5   6  13      182.08      181.67     22.15 o 
  -4   6  13        0.14       -8.99     17.37 o 
  -3   6  13      125.52      142.18     23.75 o 
  -2   6  13        8.35       27.90     18.41 o 
  -1   6  13      184.28      221.18     78.01 o 
   0   6  13       21.80       -3.99     21.08 o 
   1   6  13      135.61      175.88     24.32 o 
   2   6  13       27.42       66.57     28.33 o 
   3   6  13       67.84       77.04     24.05 o 
   4   6  13      195.39      199.43     22.43 o 
   5   6  13       31.98       10.06     22.20 o 
   6   6  13      286.65      315.73     30.04 o 
   7   6  13       22.92       15.37     28.91 o 
  -6   7  13       14.87       10.98     19.87 o 
  -5   7  13        2.39       -6.13     20.19 o 
  -4   7  13      348.09      290.40     26.04 o 
  -3   7  13       26.19        7.14     19.24 o 
  -2   7  13       70.96      109.52     26.45 o 
  -1   7  13       95.03      108.01     26.95 o 
   0   7  13      302.25      317.44     31.16 o 
   1   7  13       33.00       24.64     21.32 o 
   2   7  13      156.53      133.89     21.96 o 
   3   7  13      107.96       85.75     24.44 o 
   4   7  13      149.08      117.03     27.40 o 
   5   7  13      113.86       55.77     26.28 o 
 -12   0  14       16.72       10.46     43.85 o 
 -11   0  14      513.21      624.40     63.43 o 
 -10   0  14      132.54       96.46     39.80 o 
  -9   0  14       17.17      -16.81     35.61 o 
  -8   0  14      411.13      406.39     49.13 o 
  -7   0  14      881.63      865.04     63.11 o 
  -6   0  14       16.21      -10.30     30.62 o 
  -5   0  14     1540.38     1442.96     44.72 o 
  -4   0  14       87.97       88.94     14.21 o 
  -3   0  14     1506.00     1341.65     69.45 o 
  -2   0  14      173.20      128.69     31.52 o 
  -1   0  14     1865.69     1908.99     85.16 o 
   0   0  14      482.89      404.75     40.12 o 
   1   0  14      679.85      597.90     45.27 o 
   2   0  14      382.71      369.27     38.15 o 
   3   0  14       23.56      -17.80     24.31 o 
   4   0  14     2181.00     2124.52     91.41 o 
   5   0  14        8.43       12.43     26.53 o 
   6   0  14      586.43      604.50     46.30 o 
   7   0  14       82.11       51.32     29.17 o 
   8   0  14      104.98      148.40     38.54 o 
   9   0  14      660.03      704.76     58.50 o 
  10   0  14      666.84      783.90     65.55 o 
  11   0  14       18.48       49.04     42.27 o 
 -12   1  14       36.07      -18.92     30.30 o 
 -11   1  14       53.39       78.74     30.11 o 
 -10   1  14      169.18      211.46     81.38 o 
  -9   1  14       86.14       95.09     27.51 o 
  -8   1  14      223.44      262.57     31.36 o 
  -7   1  14       37.95      -14.25     21.73 o 
  -6   1  14       57.37       67.50     33.44 o 
  -5   1  14       22.36       26.68      9.25 o 
  -4   1  14      453.66      416.44     20.33 o 
  -3   1  14        8.52        1.52     10.13 o 
  -2   1  14       60.55       67.40     20.11 o 
  -1   1  14       20.86       41.80     18.96 o 
   0   1  14      278.21      280.12     25.76 o 
   1   1  14      347.67      345.90     26.16 o 
   2   1  14      252.45      313.54     25.93 o 
   3   1  14       99.90       87.29     20.15 o 
   4   1  14      194.03      230.62     42.24 o 
   5   1  14      184.35      167.20     17.90 o 
   6   1  14        0.97        2.29     15.00 o 
   7   1  14      209.26      200.86     25.32 o 
   8   1  14       23.59       19.56     18.80 o 
   9   1  14       88.73       97.08     17.71 o 
  10   1  14        1.35       -3.09     36.90 o 
  11   1  14       15.57      -20.57     40.15 o 
 -12   2  14        5.45      -19.01     71.91 o 
 -11   2  14        6.95        3.09     29.40 o 
 -10   2  14        7.68       -9.69     49.07 o 
  -9   2  14      329.51      378.98     35.70 o 
  -8   2  14       96.37      101.12     27.82 o 
  -7   2  14       85.88       65.76     37.06 o 
  -6   2  14      196.01      183.58     27.73 o 
  -5   2  14      703.52      698.20     37.52 o 
  -4   2  14      208.67      195.57     17.53 o 
  -3   2  14      633.37      653.19     36.22 o 
  -2   2  14       21.13       20.93     11.98 o 
  -1   2  14       15.68       -1.27     18.73 o 
   0   2  14      471.19      421.21     29.13 o 
   1   2  14       91.79       88.95     20.08 o 
   2   2  14      896.54      883.19     30.15 o 
   3   2  14       16.39       -0.56     13.67 o 
   4   2  14      718.71      697.94     28.23 o 
   5   2  14        7.41        4.02     18.44 o 
   6   2  14      770.81      784.32     39.31 o 
   7   2  14        1.09      -12.63     20.38 o 
   8   2  14      597.23      711.97     31.80 o 
   9   2  14        7.03       -5.47     19.66 o 
  10   2  14      108.56      131.61     23.99 o 
 -11   3  14       36.96       76.91     32.11 o 
 -10   3  14       39.37       32.98     27.90 o 
  -9   3  14        0.55      -26.22     26.22 o 
  -8   3  14       44.88       38.90     26.91 o 
  -7   3  14      230.59      273.96     41.97 o 
  -6   3  14      864.36      844.45     43.54 o 
  -5   3  14       11.45        2.02     11.41 o 
  -4   3  14       93.52      102.84     24.44 o 
  -3   3  14      343.59      396.27     29.79 o 
  -2   3  14      272.08      309.58     18.60 o 
  -1   3  14     1821.20     1797.64     38.96 o 
   0   3  14      502.33      532.18     20.35 o 
   1   3  14      786.69      708.11     22.47 o 
   2   3  14      137.95      140.39     17.70 o 
   3   3  14     1354.20     1367.41     39.70 o 
   4   3  14       11.29        3.78     18.97 o 
   5   3  14     2348.33     2447.27     73.78 o 
   6   3  14      235.88      237.28     48.10 o 
   7   3  14      292.48      305.52     24.80 o 
   8   3  14      122.30      172.30     27.61 o 
   9   3  14      429.38      426.54     47.89 o 
  10   3  14       45.76       33.32     37.12 o 
 -10   4  14       69.37       69.17     32.03 o 
  -9   4  14       52.81       33.06     28.75 o 
  -8   4  14        4.34        0.37     26.97 o 
  -7   4  14       62.13       45.44     33.40 o 
  -6   4  14       53.91       45.43     23.29 o 
  -5   4  14       35.44       33.62     17.32 o 
  -4   4  14      189.91      218.84     20.43 o 
  -3   4  14       25.45       21.65     16.47 o 
  -2   4  14        2.61        2.13     15.61 o 
  -1   4  14       12.42       28.72     26.23 o 
   0   4  14        0.34      -11.29     14.43 o 
   1   4  14       13.40        1.87     14.94 o 
   2   4  14       91.20      108.44     21.97 o 
   3   4  14       14.83        4.55     19.74 o 
   4   4  14      103.12      108.77     26.40 o 
   5   4  14       97.71      118.02     23.36 o 
   6   4  14        5.44       -7.46     20.22 o 
   7   4  14       25.95       -4.28     19.21 o 
   8   4  14       94.11      123.59     26.83 o 
   9   4  14       40.56       34.05     26.66 o 
  -9   5  14       14.64       -5.30     28.70 o 
  -8   5  14       23.30       25.78     20.06 o 
  -7   5  14       68.55      105.83     21.21 o 
  -6   5  14      121.98      136.55     25.92 o 
  -5   5  14      201.93      209.57     31.08 o 
  -4   5  14      249.34      275.08     23.23 o 
  -3   5  14      314.54      318.68     23.27 o 
  -2   5  14      252.73      221.47     21.58 o 
  -1   5  14      185.01      191.13     20.56 o 
   0   5  14        8.67       21.22     19.89 o 
   1   5  14     1306.50     1284.84     58.57 o 
   2   5  14      193.96      189.57     40.23 o 
   3   5  14      270.48      274.88     28.30 o 
   4   5  14       23.46       27.27     22.92 o 
   5   5  14      521.75      519.18     29.87 o 
   6   5  14        0.52       13.58     23.20 o 
   7   5  14      300.62      300.08     32.43 o 
   8   5  14        4.33      -24.68     24.68 o 
  -7   6  14      113.88      151.09     24.20 o 
  -6   6  14      119.60      107.75     22.36 o 
  -5   6  14      285.36      285.46     34.98 o 
  -4   6  14        8.35      -11.82     18.89 o 
  -3   6  14       23.92       22.93     18.99 o 
  -2   6  14      416.79      447.03     27.24 o 
  -1   6  14      155.40      114.42     25.64 o 
   0   6  14      223.93      225.27     28.56 o 
   1   6  14       88.38       88.64     24.31 o 
   2   6  14       47.86       50.09     30.84 o 
   3   6  14       34.33        3.61     21.83 o 
   4   6  14      654.44      547.28     30.08 o 
   5   6  14       92.26       80.79     24.15 o 
   6   6  14      125.00      131.90     28.95 o 
  -4   7  14       31.56       31.33     25.75 o 
  -3   7  14        5.80       12.78     24.34 o 
  -2   7  14       13.91       51.74     32.02 o 
  -1   7  14       33.82       36.44     29.61 o 
   0   7  14       76.63       95.26     48.70 o 
   1   7  14       18.22       26.95     26.40 o 
   2   7  14        2.87        0.17     19.99 o 
   3   7  14       53.10       36.31     24.52 o 
 -11   1  15       31.98       43.07     30.64 o 
 -10   1  15       12.99       -7.15     29.73 o 
  -9   1  15      232.33      239.04     36.88 o 
  -8   1  15      199.29      210.63     31.59 o 
  -7   1  15      198.18      238.75     30.16 o 
  -6   1  15      240.46      248.64     29.63 o 
  -5   1  15      214.70      217.85     37.72 o 
  -4   1  15       31.20       13.32     19.68 o 
  -3   1  15      443.71      540.08     60.37 o 
  -2   1  15      105.01       96.01     22.82 o 
  -1   1  15     1108.43     1112.35     55.19 o 
   0   1  15      101.70      106.06     21.96 o 
   1   1  15      610.09      581.85     37.07 o 
   2   1  15      646.58      629.37     34.87 o 
   3   1  15     1155.33     1087.78     44.74 o 
   4   1  15      226.30      265.52     26.29 o 
   5   1  15      411.15      498.17     31.77 o 
   6   1  15      588.47      617.25     50.36 o 
   7   1  15      318.60      408.58     45.43 o 
   8   1  15      555.54      644.44     40.31 o 
   9   1  15      229.17      232.38     31.16 o 
  10   1  15      325.97      498.18     57.38 o 
 -10   2  15       12.59      -28.53     28.53 o 
  -9   2  15        7.33      -20.30     26.43 o 
  -8   2  15       55.35       59.46     28.55 o 
  -7   2  15       38.21       53.54     25.70 o 
  -6   2  15      324.73      345.49     32.19 o 
  -5   2  15       74.65       77.91     25.46 o 
  -4   2  15      184.10      226.19     26.55 o 
  -3   2  15       12.25        6.42     21.15 o 
  -2   2  15      617.82      625.21     34.46 o 
  -1   2  15       82.28       44.95     22.00 o 
   0   2  15       76.95       71.32     21.10 o 
   1   2  15       94.64       65.42     21.82 o 
   2   2  15      422.00      442.40     33.71 o 
   3   2  15      123.81      110.92     22.87 o 
   4   2  15      641.25      649.46     35.53 o 
   5   2  15       20.43       18.90     41.31 o 
   6   2  15       55.55      113.86     23.73 o 
   7   2  15       95.55      137.52     26.04 o 
   8   2  15      136.96      145.53     22.85 o 
   9   2  15      119.64      159.20     32.25 o 
 -10   3  15        8.08      -22.22     28.75 o 
  -9   3  15       45.25        3.20     29.15 o 
  -8   3  15        8.63       10.90     26.45 o 
  -7   3  15       23.02       30.27     24.83 o 
  -6   3  15       31.01       -3.21     25.32 o 
  -5   3  15      160.23      191.24     29.50 o 
  -4   3  15       10.08       -7.05     21.55 o 
  -3   3  15       23.87       25.42     22.05 o 
  -2   3  15        0.12       22.77     20.08 o 
  -1   3  15       80.10       97.58     23.20 o 
   0   3  15        0.05      -13.36     13.36 o 
   1   3  15       28.55       27.99     22.18 o 
   2   3  15      235.78      226.36     20.46 o 
   3   3  15      644.04      653.84     36.01 o 
   4   3  15        1.02      -18.37     19.97 o 
   5   3  15       56.32       50.00     22.28 o 
   6   3  15       44.17       38.16     23.44 o 
   7   3  15       77.50       77.05     21.14 o 
   8   3  15       19.22       31.77     20.99 o 
   9   3  15        2.31       15.76     25.98 o 
  -9   4  15       17.10       20.84     37.27 o 
  -8   4  15      260.87      298.55     35.88 o 
  -7   4  15       89.18       96.75     29.99 o 
  -6   4  15      245.44      234.42     31.94 o 
  -5   4  15       35.18       37.19     25.91 o 
  -4   4  15      708.70      678.34     40.25 o 
  -3   4  15       18.94       17.33     23.83 o 
  -2   4  15      592.65      649.13     30.00 o 
  -1   4  15       60.44       42.44     17.27 o 
   0   4  15     1522.55     1557.24     45.36 o 
   1   4  15        0.53      -11.02     16.11 o 
   2   4  15      787.62      821.81     54.11 o 
   3   4  15       96.68       94.22     22.49 o 
   4   4  15      819.89      857.92     43.77 o 
   5   4  15       42.28       62.14     23.26 o 
   6   4  15       49.76       11.85     20.28 o 
   7   4  15      510.34      527.95     31.51 o 
   8   4  15       34.11       23.25     26.57 o 
  -7   5  15       67.98       80.82     45.46 o 
  -6   5  15       24.56        0.47     35.87 o 
  -5   5  15       60.43       62.85     25.23 o 
  -4   5  15       23.49       49.70     19.36 o 
  -3   5  15       87.39      107.97     21.98 o 
  -2   5  15        8.52        2.14     17.81 o 
  -1   5  15      160.97      163.32     20.87 o 
   0   5  15       50.14       33.23     21.72 o 
   1   5  15        5.45      -19.17     19.17 o 
   2   5  15      173.83      183.40     26.03 o 
   3   5  15      208.45      211.93     28.64 o 
   4   5  15       22.16       22.17     23.29 o 
   5   5  15       81.23       74.52     22.19 o 
   6   5  15        1.64      -11.42     20.09 o 
  -5   6  15       11.98       -1.11     20.49 o 
  -4   6  15      110.65      138.63     22.41 o 
  -3   6  15       50.92       35.33     20.58 o 
  -2   6  15       95.27       83.24     21.65 o 
  -1   6  15       12.14       33.52     24.42 o 
   0   6  15       17.26       28.30     23.74 o 
   1   6  15      131.88      162.05     28.09 o 
   2   6  15      270.05      248.40     30.19 o 
   3   6  15        8.56       42.94     35.40 o 
   4   6  15      168.17      161.71     24.01 o 
 -10   0  16      112.60       86.00     48.88 o 
  -9   0  16       22.27        2.41     42.53 o 
  -8   0  16      183.32      242.48     45.56 o 
  -7   0  16        1.26       22.99     38.15 o 
  -6   0  16      907.71      937.38     69.00 o 
  -5   0  16      126.35      100.87     35.45 o 
  -4   0  16       10.19       -7.79     29.78 o 
  -3   0  16      946.49      838.15     62.85 o 
  -2   0  16      809.97      757.82     56.15 o 
  -1   0  16      626.74      678.75     55.09 o 
   0   0  16      506.42      560.26     51.35 o 
   1   0  16      463.81      361.73     40.95 o 
   2   0  16      643.04      695.23     53.09 o 
   3   0  16     1294.59     1340.85     73.12 o 
   4   0  16      565.58      694.94     53.22 o 
   5   0  16     1639.01     1649.58     82.46 o 
   6   0  16      602.44      656.40     52.77 o 
  -9   1  16        2.33      -10.91     35.42 o 
  -8   1  16       72.15       56.09     33.48 o 
  -7   1  16       16.60       27.97     27.15 o 
  -6   1  16        1.90      -15.03     23.77 o 
  -5   1  16        7.68       35.99     24.21 o 
  -4   1  16      118.66      118.73     32.47 o 
  -3   1  16       50.15       29.71     24.63 o 
  -2   1  16      111.93      105.56     25.74 o 
  -1   1  16       14.56       32.51     33.11 o 
   0   1  16      214.94      174.28     25.89 o 
   1   1  16       11.00       36.42     22.58 o 
   2   1  16      207.80      223.61     35.05 o 
   3   1  16      115.34      118.40     25.28 o 
   4   1  16       11.88       29.95     23.51 o 
   5   1  16      199.58      203.40     26.69 o 
   6   1  16      309.30      371.68     45.53 o 
   7   1  16       10.85      -21.80     32.94 o 
   8   1  16      118.11       87.48     37.90 o 
  -9   2  16       17.42       22.57     29.40 o 
  -8   2  16      176.76      244.43     35.80 o 
  -7   2  16        2.00       -4.43     27.42 o 
  -6   2  16      354.60      314.67     34.61 o 
  -5   2  16       17.63       43.65     25.43 o 
  -4   2  16      649.59      756.50     50.94 o 
  -3   2  16        4.71        2.08     26.26 o 
  -2   2  16      397.08      411.59     31.79 o 
  -1   2  16      134.95      142.97     48.17 o 
   0   2  16      368.36      403.83     32.15 o 
   1   2  16     1056.90     1127.64     70.80 o 
   2   2  16      783.80      783.53     40.85 o 
   3   2  16      122.13      114.23     37.91 o 
   4   2  16      142.15       66.20     35.77 o 
   5   2  16       71.48       90.70     36.54 o 
   6   2  16        2.55       21.19     35.13 o 
   7   2  16      340.32      465.15     51.68 o 
   8   2  16       25.66       29.13     28.07 o 
  -8   3  16        9.39       -2.94     29.66 o 
  -7   3  16      559.76      603.49     81.18 o 
  -6   3  16       17.93       17.90     26.19 o 
  -5   3  16      208.48      204.93     54.85 o 
  -4   3  16       15.48      -14.69     24.74 o 
  -3   3  16      186.36      182.08     26.97 o 
  -2   3  16      616.13      718.94     41.15 o 
  -1   3  16      934.98      943.16     46.28 o 
   0   3  16        8.07       16.02     23.19 o 
   1   3  16      265.09      310.87     30.08 o 
   2   3  16       94.76       79.08     45.16 o 
   3   3  16       24.05      -13.27     30.97 o 
   4   3  16      819.51      915.10     66.07 o 
   5   3  16      202.87      168.97     42.21 o 
   6   3  16      251.12      244.56     42.69 o 
   7   3  16       12.90       11.94     51.48 o 
  -7   4  16        0.87       -7.15     29.27 o 
  -6   4  16       28.43       57.82     29.48 o 
  -5   4  16       48.10       38.70     26.91 o 
  -4   4  16       13.51       28.54     26.55 o 
  -3   4  16       44.09       86.00     49.42 o 
  -2   4  16       51.17       36.79     47.39 o 
  -1   4  16        3.41       23.22     24.31 o 
   0   4  16       58.00       84.93     24.38 o 
   1   4  16       35.34        7.89     32.49 o 
   2   4  16        1.78       30.50     33.47 o 
   3   4  16        0.65       -4.26     21.18 o 
   4   4  16       28.09        6.50     23.34 o 
   5   4  16       81.77      104.71     34.66 o 
   6   4  16       20.18        8.73     24.48 o 
  -5   5  16      260.37      294.05     35.33 o 
  -4   5  16       14.16       29.88     27.53 o 
  -3   5  16      309.38      382.78     41.00 o 
  -2   5  16       15.10      -11.21     24.79 o 
  -1   5  16      162.78      166.73     22.78 o 
   0   5  16      431.86      446.68     34.09 o 
   1   5  16      346.43      325.72     30.56 o 
   2   5  16      259.56      280.29     30.29 o 
   3   5  16      175.36      228.59     29.84 o 
   4   5  16      127.01      128.05     63.88 o 
  -8   1  17        1.23       13.92     30.38 o 
  -7   1  17      105.33       91.07     31.73 o 
  -6   1  17        4.02       -5.58     27.74 o 
  -5   1  17       20.79       33.63     28.01 o 
  -4   1  17      335.04      363.06     35.40 o 
  -3   1  17      147.28      154.45     29.49 o 
  -2   1  17      401.86      367.15     58.61 o 
  -1   1  17      153.19      172.40     27.65 o 
   0   1  17      469.64      502.59     36.15 o 
   1   1  17       49.72      114.99     26.42 o 
   2   1  17      561.24      579.26     37.19 o 
   3   1  17       35.43       13.97     23.47 o 
   4   1  17      311.09      351.87     31.99 o 
   5   1  17       31.87       38.63     24.19 o 
   6   1  17      290.66      396.12     48.36 o 
  -7   2  17        1.50      -28.45     28.45 o 
  -6   2  17        1.38        6.82     27.28 o 
  -5   2  17       68.32       30.61     27.34 o 
  -4   2  17       25.34       18.36     26.03 o 
  -3   2  17      158.93      123.40     29.67 o 
  -2   2  17       32.57       -8.59     25.27 o 
  -1   2  17      255.66      245.50     37.82 o 
   0   2  17        6.12        9.52     24.53 o 
   1   2  17      585.23      556.53     46.56 o 
   2   2  17        0.39        7.29     22.82 o 
   3   2  17      253.20      262.48     30.89 o 
   4   2  17       73.57       72.48     38.96 o 
   5   2  17      158.36      161.08     38.64 o 
   6   2  17      111.64      114.72     41.18 o 
  -6   3  17       27.99       10.18     29.49 o 
  -5   3  17        1.37        9.32     33.52 o 
  -4   3  17       40.34       11.28     27.75 o 
  -3   3  17       75.02      107.33     38.80 o 
  -2   3  17       31.03       29.11     39.89 o 
  -1   3  17       21.28       20.03     24.73 o 
   0   3  17      137.25      114.28     25.90 o 
   1   3  17      105.47       54.48     25.85 o 
   2   3  17        8.01      -23.90     32.50 o 
   3   3  17        5.44       -5.25     37.61 o 
   4   3  17        6.77       -4.31     37.73 o 
   5   3  17       34.73       63.11     41.12 o 
  -5   4  17      240.95      221.45     37.80 o 
  -4   4  17      289.54      264.52     34.92 o 
  -3   4  17       86.36       74.69     29.46 o 
  -2   4  17       62.84       49.60     27.99 o 
  -1   4  17      220.09      254.52     31.28 o 
   0   4  17       43.84       40.09     26.07 o 
   1   4  17      237.37      297.40     48.84 o 
   2   4  17       17.01      -35.32     35.32 o 
   3   4  17      953.78     1014.85     74.86 o 
  -6   0  18        2.23       41.05     44.72 o 
  -5   0  18      462.51      466.63     54.57 o 
  -4   0  18       12.42        2.74     39.60 o 
  -3   0  18      435.19      440.71     53.90 o 
  -2   0  18      104.34      115.52     42.08 o 
  -1   0  18      364.98      418.08     52.32 o 
   0   0  18       51.55       20.32     37.77 o 
   1   0  18      461.53      461.29     51.26 o 
   2   0  18       29.79       31.39     36.13 o 
   3   0  18       41.20       13.43     36.19 o 
   4   0  18      509.64      503.40     53.09 o 
  -5   1  18       32.83       -4.48     27.17 o 
  -4   1  18      129.18       85.12     30.80 o 
  -3   1  18        0.10      -22.52     35.38 o 
  -2   1  18       96.03       71.78     29.50 o 
  -1   1  18       65.62       35.01     27.14 o 
   0   1  18      163.13      156.84     29.85 o 
   1   1  18       41.85       54.27     27.01 o 
   2   1  18      117.89      103.06     27.59 o 
   3   1  18        5.20       34.20     26.03 o 
   4   1  18       20.88       30.77     27.03 o 
  -5   2  18      199.40      207.80     35.55 o 
  -4   2  18        0.38      -27.63     27.63 o 
  -3   2  18      193.13      184.44     32.78 o 
  -2   2  18        0.15      -16.23     26.31 o 
  -1   2  18      178.20      194.64     34.87 o 
   0   2  18      166.66      192.96     30.79 o 
   1   2  18      241.72      283.63     32.79 o 
   2   2  18       69.82       88.27     27.86 o 
   3   2  18       22.99       10.90     26.77 o 
  -3   3  18       78.49      126.94     30.32 o 
  -2   3  18      301.03      412.02     37.71 o 
  -1   3  18       82.93       84.97     36.85 o 
   0   3  18      453.29      446.96     37.38 o 
   1   3  18       43.88       22.30     38.41 o 
                                                 
